# Supplementary material for: A PNPase Dependent CRISPR System in Listeria
Source: PLoS Genet. 2014 Jan 9;10(1):e1004065. doi: 10.1371/journal.pgen.1004065 (PMC3886909; doi:10.1371/journal.pgen.1004065)
Supplement: Table S1 — Presence of the CRISPR/Cas system in available complete and draft Listeria genomes (provided as an Excel table). (XLSX) [file pgen.1004065.s007.xlsx]

## Sheet: Table-S1
Supplementary Table 1. Presence of the CRISPR/Cas system in available complete and draft Listeria genomes
Strain	RefSeq	Number of contigs	Number of open reading frames	CAS-TypeI								RliB/CRISPR	CRISPR-I	CRISPR-I'	CAS-TypeII				CRISPR-II
Complete genome
L.seeligeri_serovar_1/2b_str.SLCC3954	NC_013891	1	2710	cas6	cas8a1	cas7	cas5	cas3	cas4	cas1	cas2	6	28	28					0
L.ivanovii_subsp_ivanovii_PAM_55	NC_016011	1	2650	cas6	cas8a1	cas7	cas5	cas3	cas4	cas1	cas2	5	8	0					0
L.welshimeri_serovar_6b_str.SLCC5334	NC_008555	1	2774									0	0	0					0
L.innocua_Clip11262	NC_003212	1	2967									2	0	0	csn2		cas1	cas9	11
L.monocytogenes_07PF0776	NC_017728	1	2797									4	0	0					0
L.monocytogenes_L312	NC_018642	1	2821									4	0	0					0
L.monocytogenes_Clip81459	NC_012488	1	2764									4	0	0					0
L.monocytogenes_ATCC_19117	NC_018584	1	2868									4	0	0					0
L.monocytogenes_SLCC2378	NC_018585	1	2874									4	0	0					0
L.monocytogenes_serotype_4b_str.F2365	NC_002973	1	2820									4	0	0					0
L.monocytogenes_SLCC2540	NC_018586	1	2907									4	0	0	csn2	cas2	cas1	cas9	25
L.monocytogenes_SLCC2755	NC_018587	1	2877	cas6	cas8a1	cas7	cas5	cas3	cas1	cas2		4	21	0	csn2	cas2	cas1	cas9	41
L.monocytogenes_serotype_7_str.SLCC2482	NC_018591	1	2874	cas6	cas8a1	cas7	cas5	cas3	cas1	cas2		4	21	0	csn2	cas2	cas1	cas9	41
L.monocytogenes_SLCC2376	NC_018590	1	2755									11	0	0					0
L.monocytogenes_L99	NC_017529	1	2925	cas6	cas8a1	cas7	cas5	cas3	cas1	cas2		7	28	0					0
L.monocytogenes_M7	NC_017537	1	2977	cas6	cas8a1	cas7	cas5	cas3	cas1	cas2		7	28	0					0
L.monocytogenes_HCC23	NC_011660	1	2974	cas6	cas8a1	cas7	cas5	cas3	cas1	cas2		7	28	0					0
L.monocytogenes_J0161	NC_017545	1	2955	cas6	cas8a1	cas7	cas5	cas3	cas1	cas2		7	32	0	csn2	cas2	cas1	cas9	20
L.monocytogenes_SLCC5850	NC_018592	1	2866									11	0	0	csn2	cas2	cas1	cas9	32
L.monocytogenes_10403S	NC_017544	1	2814									11	0	0	csn2	cas2	cas1	cas9	31
L.monocytogenes_SLCC2372	NC_018588	1	2936									5	0	0					0
L.monocytogenes_FSL_R2-561	NC_017546	1	2910									5	0	0					0
L.monocytogenes_SLCC2479	NC_018589	1	2935									5	0	0					0
L.monocytogenes_EGD-e	NC_003210	1	2846									5	0	0					0
L.monocytogenes_08-5923	NC_013768	1	2966									10	0	0					0
L.monocytogenes_08-5578	NC_013766	1	3010									10	0	0					0
L.monocytogenes_SLCC7179	NC_018593	1	2826									6	0	0					0
L.monocytogenes_EGD	unpublished	1	unpublished									11	0	0	csn2	cas2	cas1	cas9	26
L.monocytogenes_Finland_1998	NC_017547	1	2762	cas6	cas8a1	cas7	cas5	cas3	cas4	cas1	cas2	12	59	0					0
Draft genome
L.mono_FSL_R2-503	NZ_AARR00000000	55	2985	cas6	cas8a1	cas7	cas5	cas3	cas1	cas2		4	21	0	csn2	cas2	cas1	cas9	41
L.mono_FSL_N1-017	NZ_AARP00000000	79	3139	cas6	cas8a1	cas7	cas5	cas3	cas1	cas2		4	21	0	csn2	cas2	cas1	cas9	40
L.mono_str_1/2a_F6854	NZ_AADQ00000000	134	2891	cas6	cas8a1	cas7	cas5	cas3	cas1	cas2		7	32	0	csn2	cas2	cas1	cas9	20
L.mono_F6900	NZ_AARU00000000	23	2988	cas6	cas8a1	cas7	cas5	cas3	cas1	cas2		7	32	0	csn2	cas2	cas1	cas9	20
L.mono_J2818	NZ_AARX00000000	24	3064	cas6	cas8a1	cas7	cas5	cas3	cas1	cas2		7	32	0	csn2	cas2	cas1	cas9	20
L.mono_str_4b_H7858	NZ_AADR00000000	181	3010									4	0	0					0
L.mono_FSL_J2-071	NZ_AARN00000000	53	2696									11	0	0					0
L.mono_FSL_J1-194	NZ_AARJ00000000	30	2993									4	0	0	csn2	cas2	cas1	cas9	10
L.mono_FSL_N3-165	NZ_AARQ00000000	39	2848									5	0	0	csn2	cas2	cas1	cas9	16
L.mono_FSL_J1-208	NZ_AEIS00000000	9	2847									Na	0	0	csn2	cas2	cas1	cas9	19
L.mono_HPB2262	NZ_AATL00000000	79	2984									4	0	0					0
L.mono_J1816	NZ_AFBU00000000	61	2655									4	0	0					0
L.mono_J1-220	NZ_AFBV00000000	86	2243									4	0	0					0
L.mono_str_Scott_A	NZ_AFGI00000000	5	2953									4	0	0					0
L.mono_FSL_J1-175	NZ_AARK00000000	457	2491									4	0	0	csn2	cas2	cas1	cas9	40
L.mono_FSL_J2-064	NZ_AARO00000000	545	2200									4	0	0					0
L.mono_FSL_J2-003	NZ_AARM00000000	795	1946	cas6	cas8a1p	cas7	cas5	cas3	cas4	cas1p	cas2	Na	38	0					0
