# Supplementary material for: A PNPase Dependent CRISPR System in Listeria
Source: PLoS Genet. 2014 Jan 9;10(1):e1004065. doi: 10.1371/journal.pgen.1004065 (PMC3886909; doi:10.1371/journal.pgen.1004065)
Supplement: Table S2 — List of spacers analysed in this study (provided as an Excel table). (XLSX) [file pgen.1004065.s008.xlsx]

## Sheet: Table-S2
Supplementary Table S2. List of spacers sequences analysed in this study
L.seeligeri_serovar_1/2b_str.SLCC3954
RliB/CRISPR			CRISRP-I			CRISPR-II
S1	AACTTTTTAGTTCGAGGTTGCTACTATATTTATTATT		S1	AATAATGTTCAATACAATGGTGGTAATACCATGAAG
S2	TTAACCCAATCCCCTCCTAAATTAACTTAACTTTT		S2	AAAACCAACGACGTATAACAAAATTGGCGATGGAT
S3	TTGAAACTTTAATTATGATGCAGTACGGCTATTAT		S3	ACTAACGTAGAAGCGGGGGCGGTAACGACTACTAGC
S4	AGTTTTGTGGATGATTTCCATTGGAGACTTACCAAA		S4	AGATTTGAAAAAGGCAATCAAGTTTTTGGAATTTG
S5	CCGTCAGATTGATTATAATAGATTGTCCGTTTTTCT		S5	CTTCAAAGAGCAAAATAAACAAGCACTAAAACGTTT
			S6	TCTAATGGGACATGATGGTGATATCGTTGATACTT
			S7	ACCTGTTAGGTCGGGAGGATTCGAGAGGTTTAGTTGTT
			S8	CGAACTTGTAGCGTATGCCGTTACCTACAGTGCA
			S9	GACTTAGAGGAGTTAGGAGCCGTAGAATCCTCATC
			S10	ATGAAACCAGAAACAACGGAAAACCTTCACGAAT
			S11	ATAGCATCCCCAGCCTCATAGTTCCCCATGATAAAC
			S12	ATTTACTTATACATGGGTCACCATGCCAAGATTTC
			S13	AAAAACACAAGTGGTTCCTGAAATCGACAAATACC
			S14	TCCTTTAGATACTCTCCCTCATCAAACACTATCTCC
			S15	TCATTCATTCCGCTATTCCAAATCTCAATAGTATCG
			S16	ACGGTCTATCGAGCGAAGGCGGGAAATTTTGGTAAA
			S17	TCATATTGCCCTTTCAATCCCCATCTTGCATTCATT
			S18	CCCCTCGAATGGCTTCATCATCGCATGTGCCTAG
			S19	ATCATTATTGATGTTACTAGCAAAATTCCACTTG
			S20	TAGTAGGAATTTCCGGTTCTTCAGTTTCCGGTAAAGA
			S21	TTGCCAGTTGTCCCAAAAACGCGCCCCAATCTTCTCG
			S22	GAAAAAGAATATGTATTCCACAATGCTAGTTTT
			S23	GTAATTAAAATTGTCCTATTTTCTAAATCTATCAAG
			S24	TCTGCATTATCTGAATCTGATTTAGCTTGCTCCATCT
			S25	GTTTTTGGTAATGGTTTTGGTGGAATTTTTTCATTGA
			S26	CCAGAAAAGTTGCATATAATCTTTCCGCTTGGGTTC
			S27	ATATACGGTATCCGGTATACTCGCCGTCCCATTCT
			S1	GAATACTGAAACGGCTGTTCAAGCTAATTATTTTT
			S2	CTTTTTAACTTAAATTATATTATACTAATTAAGTTTG
			S3	AAATTTAGGAGGAACTTAAAAATGAACAGATACG
			S4	CTCTTCCGCGAGTGCCTTTTGACTCTTGTAGCGCTTT
			S5	CAGGTAATCAAGCTGAAACGATTAAAGGAATTAAAGA
			S6	TTGGGAATTCGTGGTAATATTGTACTACGGGAATAAG
			S7	GCACGAGGCGAATCGGCAGGAATAGGTTCCTTCATT
			S8	ATACCCAATTGCCATTCTCATCTCGTTCATAGTCCC
			S9	GTATTTAGGTTGAGATTAACATACCCGAAATAACTATC
			S10	TTGGACTTTAGTTTGACTGTCTCTGGTACTTTAGTC
			S11	TCAGGCAACACCTTAAGCGCCTTGAATAGATTCA
			S12	CAGAAGCAATGCACCAGCCACCGCTAAAAATGTAATC
			S13	GCAGTTACAAATTTAATAATTTCATTTCTATATTTTA
			S14	TCTTGTATTGCTTCTTTAATACACATGCGCATAT
			S15	CCTCGAAAGTACGTATGAGCTTGTAACGGGATTCAT
			S16	CTACCTTGCAGCGACAGCGCGTAAGTCGCAACATC
			S17	TCTGTTGCAAACGCTATGCGTATTGCAGAAGTGCT
			S18	CGCTGTCATGGCATAAGTATGGACCGTGGAATTATA
			S19	ACGAGATGGTAAGAACGCATTGTTTGACTCGCTCCA
			S20	AAAAGTATTCGCTTCTTTGATAAATCAATTCCATCAA
			S21	GCAGGAAAGGGAGAAACTTCATTAGATGGGCTAAAG
			S22	AGATGTGCCGGACTTCACCTATGTGCCAGTTAAG
			S23	TTCAAAAACGGGCAAGGAGAACAAGAAGCTGATTTTA
			S24	ATAATTTCTTTTATCTTTTCATTCTTATC
			S25	CGAATAAGTAGAGCTGGGATTATAATAATTTCCTTCA
			S26	AAAAATGGATGAAGCAGGGTATGATGCAGAATGGGA
			S27	AAAAGTTCGATTGCTTTTTAATCGTCCAAATATT
L.innocua_Clip11262
RliB/CRISPR			CRISRP-I			CRISPR-II
S1	TTTATATTTGTTAGTTGAACTAGTTATTTAAACCA					S1	TATTGCATAGATACTAATGTTTCCACTTGT
						S2	AACATGAACAGAGATTCAGCATCGTTGCTA
						S3	TTGTATTATTTTGGTGATTGCCTTTCTGTA
						S4	TTTTCCGAGCGCTGCATCTTTTATACTGTT
						S5	CTTGCTTCTCTTGTTGTTCCTCTATCCATT
						S6	ATTTATTATGAGTTTGGGACTGGTGAGAAA
						S7	TATAATGAGTTAGATGGCATTATATGCGAC
						S8	TCGACGATTTAACAGATTTTACAGATGCTT
						S9	ATAATGCAGTAAATAAAGAAATACTTTGCA
						S10	TATCCTAGGCAAAGTTACCAAAGCGCTACG
L.ivanovii_subsp_ivanovii_PAM_55
RliB/CRISPR			CRISRP-I			CRISPR-II
S1	CTGTATAAATTTCATCCGATGAATTTCGACATCGT		S1	TCAATTCCCTTGTTCGCTATAAACGGATGGAATAAA
S2	AAATCGTTGTGAGATAATTATTTCAGATTGAGAATT		S2	AGCTTCCTTTTTTTAAGAAATTAGCAACATTTTCAGC
S3	GTGATAGAAATGTGAGGACTATCCGTTGCCACGCCA		S3	GGAGGAACAGCGACCGGTTTCGGCTCGGATATTA
S4	ACATACAAAGCGGTTTGGAAATTTTCTGAACCAAC		S4	TAGCTTTGCATTTTTTCAGTGATAGAAGTCGCATAT
			S5	AACGATATTGGTACAAAAGTAAATTTATCGTTTTT
			S6	AATATCATAGATGCGACTACAACGCCGTCTGACACG
			S7	GTCAAATTGCTCATTGAAATAAAGCGGGTTTGTGATT
L.monocytogenes_07PF0776
RliB/CRISPR			CRISRP-I			CRISPR-II
S1	GGACTCCTCAGTCATGATGAAGGGATTACCTTTGAAA
S2	TTGGTTCCTTTGGAAAACAACAATAGCGTGTAGTAT
S3	GCAGAAGTAGCAAAATAACCAAAAGTAATGACTTTC
L.monocytogenes_L312
RliB/CRISPR			CRISRP-I			CRISPR-II
S1	GGACTCCTCAGTCATGATGAAGGGATTACCTTTGAAA
S2	TTGGTTCCTTTGGAAAACAACAATAGCGTGTAGTAT
S3	GCAGAAGTAGCAAAATAACCAAAAGTAATGACTTTC
L.monocytogenes_Clip81459
RliB/CRISPR			CRISRP-I			CRISPR-II
S1	GGACTCCTCAGTCATGATGAAGGGATTACCTTTGAAA
S2	TTGGTTCCTTTGGAAAACAACAATAGCGTGTAGTAT
S3	GCAGAAGTAGCAAAATAACCAAAAGTAATGACTTTC
L.monocytogenes_ATCC_19117
RliB/CRISPR			CRISRP-I			CRISPR-II
S1	GGACTCCTCAGTCATGATGAAGGGATTACCTTTGAAA
S2	TTGGTTCCTTTGGAAAACAACAATAGCGTGTAGTAT
S3	GCAGAAGCAGCAAAATAACCAAAAGTAATGACTTTC
L.monocytogenes_SLCC2378
RliB/CRISPR			CRISRP-I			CRISPR-II
S1	GGACTCCTCAGTCATGATGAAGGGATTACCTTTGAAA
S2	TTGGTTCCTTTGGAAAACAACAATAGCGTGTAGTAT
S3	GCAGAAGCAGCAAAATAACCAAAAGTAATGACTTTC
L.monocytogenes_serotype_4b_str.F2365
RliB/CRISPR			CRISRP-I			CRISPR-II
S1	GGACTCCTCAGTCATGATGAAGGGATTACCTTTGAAA
S2	TTGGTTCCTTTGGAAAACAACAATAGCGTGTAGTAT
S3	GCAGAAGCAGCAAAATAACCAAAAGTAATGACTTTC
L.monocytogenes_SLCC2540
RliB/CRISPR			CRISRP-I			CRISPR-II
S1	GGACTCCTCAGTCATGATGAAGGGATTACCTTTGAAA					S1	AAACATAAGTTCAATCTCTTCCCCATCACT
S2	TTGGTTCCTTTGGAAAACAACAATAGCGTGTAGTAT					S2	GCTAAACCAATGACAGCTGGCAACGCTCCA
S3	GCAGAAGCAGCAAAATAACCAAAAGTAATGACTTTC					S3	AAGACTAACTTCTGGTCGAGCTCATTACCG
						S4	GAGTTTTTAGGTGCTTTCCCCTCTTTAATA
						S5	AAACCGACTCTAAACAGTTCCGTGCCAAGT
						S6	AAACCGACTCTAAACAGTTCCGTGCCAAGT
						S7	AAACCGACTCTAAACAGTTCCGTGCCAAGT
						S8	ATAACCTCTTGGACTAGCTTGTGCAAACTC
						S9	AGCGAGATAGTAGATGCTAGACAAGACTTA
						S10	GATGGATGTGTCTGGATCGATGGATCAGGC
						S11	AAGTCAAGACTTGTACAAACGTGTCACAAT
						S12	TGGAGTGGTGCGAACTATAGCAAGCGCATC
						S13	TCTGTCGTGATTAACGTTCCTTCTTTAGCA
						S14	AACACACCCGGAAATATTCAGAACTCCGAA
						S15	AATACCTATTATCCAATGGGGTAGAGGTCA
						S16	TCTAAAAGCACCGGGAAAGGAGGTGGAGTA
						S17	TATTATCGAAACTAGTGAAATTTATCGCGTG
						S18	GCAACAATCCAGTTTGATAACTTTGTCGAA
						S19	GTTGACCATCAATATAGTAAACGTCATTAT
						S20	TAAACGCCTTGTGTTCTTTGCTCTCGAATA
						S21	CCACCTTGCATCGTGTCAAGACAAGGTGCTA
						S22	TAGCTTTATAAACAGCCATTTGAAGCACAT
						S23	TAGCTTTATAAACAGCCATTTGAAGCACAT
						S24	CACAATACCTGCTATAAGAGTGACTAAAGC
L.monocytogenes_SLCC2755
RliB/CRISPR			CRISRP-I			CRISPR-II
S1	GGACTCCTCAGTCATGATGAAGGGATTACCTTTGAAA		S1	CAATGCTTAAACCGAGAGCATCAAATTGTTCCCATGC		S1	AAACATAAGTTCAATCTCTTCCCCATCACT
S2	TTGGTTCCTTTGGAAAACAACAATAGCGTGTAGTAT		S2	ATTACAGTACAAGCAAGGGTTATTGAGTTAAATATT		S2	GTAGGGGCGGGGCTTCTATATAAGTGCTAA
S3	GCAGAAGCAGCAAAATAACCAAAAGTAATGACTTTC		S3	ATTAATGATAAGAGCGGAAAGAAAACTTTCAAGGG		S3	GAATGGATTTATTACGGTCATTTTGCCCAA
			S4	TCCCCCTTAAGATACAAACTCGATTTGACAGGTGCAGGTT		S4	GCGCTGCTCACTTACGAAAAAACAGACTATA
			S5	TCGTTTATGACCTTATGAAAGAGTTAACACCTCGAC		S5	TACTGATCTACTCCACCGCTTAACATCGTA
			S6	CTTCCTACTTTTTGACATAAAAAATAAGCCGAGTTG		S6	ACTCCCTGTTATCTACAAATATCGTTGCCC
			S7	AAGTTCAAAACCTCCCACACCCGCTATGAATAAATT		S7	GCACATTAGCGTCGTCTAATTTTTCCGTCG
			S8	TTCGTAATTTTACGATTATACTTTTTAGTCAAATTAC		S8	AGGCTCCTTTATGATCTGATTTATTGCTTT
			S9	GTAACAAGTAGTGTTATACCTGCAACAATACCAGT		S9	AAGTCAAACACTTTAATCGCGGCACCAATA
			S10	TGGAAATGGGAAGAAAGAAATGCACTGATTGTAGAG		S10	AAGTCAAACACTTTAATCGCGGCACCAATA
			S11	GTCCACATCGACAATAAAAAACACATTGTATCACTT		S11	AACTCGTAGTTTTTGTTTTCAGATTTAGGA
			S12	CTGGTTACTCAACTGGCGACAGTAATACACCTCAAT		S12	TGTTACTGCTTCGCCGATGCTTGTTTTACC
			S13	TTTGGATAGGTTGTTTCTGATAAATAGGTTCACG		S13	CCAAAGGAGCTAATTTACTCCCTAAACCTA
			S14	AGAAAAAAAACATCTTTCCAATTTGTTGTTTTGC		S14	TTGAGGCTAGCGGATATACTTTTGAATACG
			S15	ACAAGTGCTAGAACAGAAGTTATAATTTGAACATTAC		S15	TATACAAAAGTAATAGAGATAATAAATACT
			S16	AGAAGCGTTAGCGGCATTGTTCGAAAGTAATTTA		S16	TAGCAAGAGCGATATTATCAATATTATTTC
			S17	TATAAAATATTGCCCAATGTGCGGAAGGAGTTTGGA		S17	ACCGAAAGATTAAGCTTAGACATTGTATAT
			S18	AAGAAATCCGGGAAGTTTTGTTCTACAGAGCGAACGG		S18	ATACACCCACGCTACAAATAGATAACACAC
			S19	GTGTAATTCTTAATTCCGTATTGATTCGCTAGTTTT		S19	CAGACTGGCCGGAAGAAAAAGCGACTCTGG
			S20	TTTTGAAATATGAGGACTTAGAAAATGAAAAAAAT		S20	TAATGGACAAAGCTACCGAAGACACAAAAG
						S21	GGAGTACCTCTTCCGGAATATCGAAAAGAG
						S22	TTATCCATGCCATCATAGCCCCAAGCATTG
						S23	TGAGGAGAGCCCGTCCAGCGTCGAAGTGGA
						S24	GAGTCTTGCGTACTAAACCTTATCTGAGGA
						S25	AATTGCGCTTGCCAACATTAAATGCCCCGT
						S26	GTATATTAGCCATACAATAAGCCCCCATAT
						S27	AGGGCATTGGCTGAATGACTACATTGCTCT
						S28	TACGAGATTATTCAGAACCAAATGCAAGAGA
						S29	CTAAGAAGACCAATGCTGAAACTGAAGCGC
						S30	TAAACGGCGTATTCACAGGTGAAACTGAAG
						S31	CAAGTTGAAGATATTAACTACATTCAGACA
						S32	TTGCTAATTCTTTAGCAGTATCTAAAGTTA
						S33	TACGAGGAGAGACAGTACAAACGTGAAAAA
						S34	TAATGATGAGTTACTTGGAATTTGTACAAT
						S35	TAGTAGTATTCTTAGCAGACAATAAAAGTA
						S36	CTTTTACAGTTACAGCATTGAATAATATTT
						S37	ATATACGAGTAGAAAGGAAACATCTATATG
						S38	CGCCCCTGCATGTGTATACTATGGTACGAA
						S39	CGCACCTGTGACACCTAACTGGTCTATTGC
						S40	TAACGCCTTGCTTCTTGACAAAGGTATTCG
L.monocytogenes_serotype_7_str.SLCC2482
RliB/CRISPR			CRISRP-I			CRISPR-II
S1	GGACTCCTCAGTCATGATGAAGGGATTACCTTTGAAA		S1	CAATGCTTAAACCGAGAGCATCAAATTGTTCCCATGC		S1	AAACATAAGTTCAATCTCTTCCCCATCACT
S2	TTGGTTCCTTTGGAAAACAACAATAGCGTGTAGTAT		S2	ATTACAGTACAAGCAAGGGTTATTGAGTTAAATATT		S2	GTAGGGGCGGGGCTTCTATATAAGTGCTAA
S3	GCAGAAGCAGCAAAATAACCAAAAGTAATGACTTTC		S3	ATTAATGATAAGAGCGGAAAGAAAACTTTCAAGGG		S3	GAATGGATTTATTACGGTCATTTTGCCCAA
			S4	TCCCCCTTAAGATACAAACTCGATTTGACAGGTGCAGGTT		S4	GCGCTGCTCACTTACGAAAAAACAGACTATA
			S5	TCGTTTATGACCTTATGAAAGAGTTAACACCTCGAC		S5	TACTGATCTACTCCACCGCTTAACATCGTA
			S6	CTTCCTACTTTTTGACATAAAAAATAAGCCGAGTTG		S6	ACTCCCTGTTATCTACAAATATCGTTGCCC
			S7	AAGTTCAAAACCTCCCACACCCGCTATGAATAAATT		S7	GCACATTAGCGTCGTCTAATTTTTCCGTCG
			S8	TTCGTAATTTTACGATTATACTTTTTAGTCAAATTAC		S8	AGGCTCCTTTATGATCTGATTTATTGCTTT
			S9	GTAACAAGTAGTGTTATACCTGCAACAATACCAGT		S9	AAGTCAAACACTTTAATCGCGGCACCAATA
			S10	TGGAAATGGGAAGAAAGAAATGCACTGATTGTAGAG		S10	AAGTCAAACACTTTAATCGCGGCACCAATA
			S11	GTCCACATCGACAATAAAAAACACATTGTATCACTT		S11	AACTCGTAGTTTTTGTTTTCAGATTTAGGA
			S12	CTGGTTACTCAACTGGCGACAGTAATACACCTCAAT		S12	TGTTACTGCTTCGCCGATGCTTGTTTTACC
			S13	TTTGGATAGGTTGTTTCTGATAAATAGGTTCACG		S13	CCAAAGGAGCTAATTTACTCCCTAAACCTA
			S14	AGAAAAAAAACATCTTTCCAATTTGTTGTTTTGC		S14	TTGAGGCTAGCGGATATACTTTTGAATACG
			S15	ACAAGTGCTAGAACAGAAGTTATAATTTGAACATTAC		S15	TATACAAAAGTAATAGAGATAATAAATACT
			S16	AGAAGCGTTAGCGGCATTGTTCGAAAGTAATTTA		S16	TAGCAAGAGCGATATTATCAATATTATTTC
			S17	TATAAAATATTGCCCAATGTGCGGAAGGAGTTTGGA		S17	ACCGAAAGATTAAGCTTAGACATTGTATAT
			S18	AAGAAATCCGGGAAGTTTTGTTCTACAGAGCGAACGG		S18	ATACACCCACGCTACAAATAGATAACACAC
			S19	GTGTAATTCTTAATTCCGTATTGATTCGCTAGTTTT		S19	CAGACTGGCCGGAAGAAAAAGCGACTCTGG
			S20	TTTTGAAATATGAGGACTTAGAAAATGAAAAAAAT		S20	TAATGGACAAAGCTACCGAAGACACAAAAG
						S21	GGAGTACCTCTTCCGGAATATCGAAAAGAG
						S22	TTATCCATGCCATCATAGCCCCAAGCATTG
						S23	TGAGGAGAGCCCGTCCAGCGTCGAAGTGGA
						S24	GAGTCTTGCGTACTAAACCTTATCTGAGGA
						S25	AATTGCGCTTGCCAACATTAAATGCCCCGT
						S26	GTATATTAGCCATACAATAAGCCCCCATAT
						S27	AGGGCATTGGCTGAATGACTACATTGCTCT
						S28	TACGAGATTATTCAGAACCAAATGCAAGAGA
						S29	CTAAGAAGACCAATGCTGAAACTGAAGCGC
						S30	TAAACGGCGTATTCACAGGTGAAACTGAAG
						S31	CAAGTTGAAGATATTAACTACATTCAGACA
						S32	TTGCTAATTCTTTAGCAGTATCTAAAGTTA
						S33	TACGAGGAGAGACAGTACAAACGTGAAAAA
						S34	TAATGATGAGTTACTTGGAATTTGTACAAT
						S35	TAGTAGTATTCTTAGCAGACAATAAAAGTA
						S36	CTTTTACAGTTACAGCATTGAATAATATTT
						S37	ATATACGAGTAGAAAGGAAACATCTATATG
						S38	CGCCCCTGCATGTGTATACTATGGTACGAA
						S39	CCATATTAGCACAGTTATTATACTACTATC
						S40	CGCACCTGTGACACCTAACTGGTCTATTGC
L.monocytogenes_SLCC2376
RliB/CRISPR			CRISRP-I			CRISPR-II
S1	ACGATTGAAAAACTGCAAAAGGTCGCAGACTTCTT
S2	TTTCCCACTACTGCCTTAAAATGCGTGCCTGGCGTGA
S3	ACATGCGACACAGTTCGCGGTGAAATTCCGCAGC
S4	ATCTCTATCAATTGGCAAAAGTGAATTTGTGGTAGT
S5	TTGTCATCATATTTAAAAACTTTTATTAACTCACT
S6	ATTTTTAACATAAAAAATAAGCCTACTCGGCTTT
S7	ATGTGTAATTTTATTGGCTTCATTGATTAGTGTTTC
S8	TTATGACTTCATCACCTTCCATGTAACACTATTTT
S9	ATCACTCCCGGCTTATCTAGCGGATTCCCTTGTTT
S10	GGAATCACGGATAGTCAGGCGAAGATAACTAAACC
L.monocytogenes_L99
RliB/CRISPR			CRISRP-I			CRISPR-II
S1	TTTCCCCAACTGCGCCCTGTTTTAATTGCTTAAC		S1	TTTTTTTGGCTTTTTCTTTAGACACTTTTAACTT
S2	ATATACTGGCAAGTTTATCTTGATGTTTCTGACTATC		S2	TTGTTTGGAAAACGTGCGCGCCAGCCTTCTTTTTT
S3	CGTATATTTAATTTTCGGCATATAATCCCATCAAT		S3	TGTATTCTTATAATGAGCTTTGCAAAATGGTTCCCC
S4	CTGTTCATTTATTTTTCAGTCCTATGTTCATTGCCTC		S4	TCACCAATTCATGTCCTACTAGCTTCGGACGTTTCAT
S5	CCGGAAGATTTAGCAGTGGATCCATTTCCGTTTGAA		S5	ACGGTTGAATAAAACGAATAATAAACTGCATGTAT
S6	AATCGTCACGATGGGAAAGTCGTTGATAGCGCGCCAC		S6	AAGCTAGTCGCGAACAATTAAGCGCGTTAGCCCC
			S7	CAACGCTTTTTATTGATATGATACTATATGACATTA
			S8	TGCTTCTTGCTGTTCTTTCTCTTTTTTAAGATTTCAT
			S9	GTCTTTTAGCCTGCTTTTGGTTAAAGTGGGGTTGTC
			S10	TACTTAGCACCTACAAGACTAGCATCACCCTGCGCA
			S11	ATCTACAGAACTCTCCGACTCTTGCACTTCCGTGATA
			S12	ATTGGACCGGAAACTGCAGGCGACTTACTTAATTATC
			S13	ACAGTCAAATGATGATGACCAACTTCCTCTGCCAAAG
			S14	TACATTAGTGTATCGAAATCCGTATCGAAAATTTCTAC
			S15	AAAATTGATCATCAGGTAAACTAGCAACATCAAGTT
			S16	GGAAACGCCGTCTTCCGTCGTTCTAAATTTAAAACT
			S17	TATAAATTAAGGATAAGGAGTGTTTTTGGATGGC
			S18	CTTTCTGGAGCAACTTTTAAAGTGAAAGACAGTGA
			S19	TATCTTTATCTGTAGCTAGTTTGAAATCATCTTCAT
			S20	GAAAGTAAAGAAATCAAGCCTAAATTTGTTTTCCGGT
			S21	GGTTTTAACTTCTAGGTTATTTTGTGCATTTTTTGG
			S22	TATTCTTTTAAAGTTGGCGGTAGTATGGTAACTA
			S23	ATGTCTGCGTGCCCCAGTCTCTCTTGGATTACTTTG
			S24	TTTTCAATGTGCGAGTATGCTCCTCTGGAAATTCCT
			S25	ATCTTGAACCGCTCCCCATGCTTTTTTAGCGCCATCA
			S26	TAACAATGAAAAACGGATTTACAAAATTAGCGTCC
			S27	ACTAACAAAGCACCTGTAAAAGCTAATGCAATCGGA
L.monocytogenes_M7
RliB/CRISPR			CRISRP-I			CRISPR-II
S1	TTTCCCCAACTGCGCCCTGTTTTAATTGCTTAAC		S1	TTTTTTTGGCTTTTTCTTTAGACACTTTTAACTT
S2	ATATACTGGCAAGTTTATCTTGATGTTTCTGACTATC		S2	TTGTTTGGAAAACGTGCGCGCCAGCCTTCTTTTTT
S3	CGTATATTTAATTTTCGGCATATAATCCCATCAAT		S3	TGTATTCTTATAATGAGCTTTGCAAAATGGTTCCCC
S4	CTGTTCATTTATTTTTCAGTCCTATGTTCATTGCCTC		S4	TCACCAATTCATGTCCTACTAGCTTCGGACGTTTCAT
S5	CCGGAAGATTTAGCAGTGGATCCATTTCCGTTTGAA		S5	ACGGTTGAATAAAACGAATAATAAACTGCATGTAT
S6	AATCGTCACGATGGGAAAGTCGTTGATAGCGCGCCAC		S6	AAGCTAGTCGCGAACAATTAAGCGCGTTAGCCCC
			S7	CAACGCTTTTTATTGATATGATACTATATGACATTA
			S8	TGCTTCTTGCTGTTCTTTCTCTTTTTTAAGATTTCAT
			S9	GTCTTTTAGCCTGCTTTTGGTTAAAGTGGGGTTGTC
			S10	TACTTAGCACCTACAAGACTAGCATCACCCTGCGCA
			S11	ATCTACAGAACTCTCCGACTCTTGCACTTCCGTGATA
			S12	ATTGGACCGGAAACTGCAGGCGACTTACTTAATTATC
			S13	ACAGTCAAATGATGATGACCAACTTCCTCTGCCAAAG
			S14	TACATTAGTGTATCGAAATCCGTATCGAAAATTTCTAC
			S15	AAAATTGATCATCAGGTAAACTAGCAACATCAAGTT
			S16	GGAAACGCCGTCTTCCGTCGTTCTAAATTTAAAACT
			S17	TATAAATTAAGGATAAGGAGTGTTTTTGGATGGC
			S18	CTTTCTGGAGCAACTTTTAAAGTGAAAGACAGTGA
			S19	TATCTTTATCTGTAGCTAGTTTGAAATCATCTTCAT
			S20	GAAAGTAAAGAAATCAAGCCTAAATTTGTTTTCCGGT
			S21	GGTTTTAACTTCTAGGTTATTTTGTGCATTTTTTGG
			S22	TATTCTTTTAAAGTTGGCGGTAGTATGGTAACTA
			S23	ATGTCTGCGTGCCCCAGTCTCTCTTGGATTACTTTG
			S24	TTTTCAATGTGCGAGTATGCTCCTCTGGAAATTCCT
			S25	ATCTTGAACCGCTCCCCATGCTTTTTTAGCGCCATCA
			S26	TAACAATGAAAAACGGATTTACAAAATTAGCGTCC
			S27	ACTAACAAAGCACCTGTAAAAGCTAATGCAATCGGA
L.monocytogenes_HCC23
RliB/CRISPR			CRISRP-I			CRISPR-II
S1	GTGGCGCGCTATCAACGACTTTCCCATCGTGACGATT		S1	TCCGATTGCATTAGCTTTTACAGGTGCTTTGTTAGT
S2	TTCAAACGGAAATGGATCCACTGCTAAATCTTCCGG		S2	GGACGCTAATTTTGTAAATCCGTTTTTCATTGTTA
S3	GAGGCAATGAACATAGGACTGAAAAATAAATGAACAG		S3	TGATGGCGCTAAAAAAGCATGGGGAGCGGTTCAAGAT
S4	ATTGATGGGATTATATGCCGAAAATTAAATATACG		S4	AGGAATTTCCAGAGGAGCATACTCGCACATTGAAAA
S5	GATAGTCAGAAACATCAAGATAAACTTGCCAGTATAT		S5	CAAAGTAATCCAAGAGAGACTGGGGCACGCAGACAT
S6	GTTAAGCAATTAAAACAGGGCGCAGTTGGGGAAA		S6	TAGTTACCATACTACCGCCAACTTTAAAAGAATA
			S7	CCAAAAAATGCACAAAATAACCTAGAAGTTAAAACC
			S8	ACCGGAAAACAAATTTAGGCTTGATTTCTTTACTTTC
			S9	ATGAAGATGATTTCAAACTAGCTACAGATAAAGATA
			S10	TCACTGTCTTTCACTTTAAAAGTTGCTCCAGAAAG
			S11	GCCATCCAAAAACACTCCTTATCCTTAATTTATA
			S12	AGTTTTAAATTTAGAACGACGGAAGACGGCGTTTCC
			S13	AACTTGATGTTGCTAGTTTACCTGATGATCAATTTT
			S14	GTAGAAATTTTCGATACGGATTTCGATACACTAATGTA
			S15	CTTTGGCAGAGGAAGTTGGTCATCATCATTTGACTGT
			S16	GATAATTAAGTAAGTCGCCTGCAGTTTCCGGTCCAAT
			S17	TATCACGGAAGTGCAAGAGTCGGAGAGTTCTGTAGAT
			S18	TGCGCAGGGTGATGCTAGTCTTGTAGGTGCTAAGTA
			S19	GACAACCCCACTTTAACCAAAAGCAGGCTAAAAGAC
			S20	ATGAAATCTTAAAAAAGAGAAAGAACAGCAAGAAGCA
			S21	TAATGTCATATAGTATCATATCAATAAAAAGCGTTG
			S22	GGGGCTAACGCGCTTAATTGTTCGCGACTAGCTT
			S23	ATACATGCAGTTTATTATTCGTTTTATTCAACCGT
			S24	ATGAAACGTCCGAAGCTAGTAGGACATGAATTGGTGA
			S25	GGGGAACCATTTTGCAAAGCTCATTATAAGAATACA
			S26	AAAAAAGAAGGCTGGCGCGCACGTTTTCCAAACAA
			S27	AAGTTAAAAGTGTCTAAAGAAAAAGCCAAAAAAA
L.monocytogenes_J0161
RliB/CRISPR			CRISRP-I			CRISPR-II
S1	AAACAGAAATGAAAGATGGTGAAGAAGTCCTTACC		S1	AAAGACCTTCGATTTCATTCTCACTTTCCAGTTAAT		S1	CCCTGTTAGTCATGGGGGGAAGAATATTC
S2	TTTTTTAAGGCAAGTGTCATCGTTTCTAATCCGC		S2	TTTTTTGTAGCGGAGGTGTACAATGCCGAAAGTGAC		S2	CGAACGGCAGAGGAACAGTATTATGCGACG
S3	CTAGAACAAAAGAAAAATCATGAGGGATATTTAC		S3	CGCTTCACGTTGGTTTTTCGTAGCCCAATTGCTAAA		S3	GGCATTCTTGCTCTTGATCTTGACCTTGAA
S4	GGTTTTGAATGCTGGTGGTGATAGTCCTAATGAAG		S4	ACGTTGGACAACGAGGTGAGTATGATATGACTCAAAT		S4	TAACTATCCATCTTGCTATCTGTATATGCT
S5	TTGGTTCCTTTGGAAAACAACAATAACGTGTAGTATT		S5	GCGGAATGCGAAGTTGTTATATATAACTTATCTCGC		S5	TTCTAACAATAAATGAATACATCAAAAAGA
S6	TGCAGAAGCAGCAAAATAACCAAAAGTAATGACTTTC		S6	TCTTAAATGGTGTTTGCACATGTTAAGGGAGTCATG		S6	CAAGTGCACGCAAAGGAAGGCACAACAGTT
			S7	GTGCATATCTCCTATATTCATGGCTGTATATGTGT		S7	TGGCGTGTTCAAAAAATGAAAAGTGCCTTG
			S8	GTCCACATCGACAATAAAAAACACATTGTATCACTT		S8	TTAGTATCTAATTCGTGTTAATATTTTTTT
			S9	CTGGTTACTCAACTGGCGACAGTAATACACCTCAAT		S9	ACGACGCCATCAACATGTGTTTGCGGATAG
			S10	TTTGGATAGGTTGTTTCTGATAAATAGGTTCACG		S10	TAATAAATCCATTCTGGTTCATCATCAAAA
			S11	AAGTCTACTTGGATTTAGCTCTACACCTGCAACATGA		S11	GACATGGTTTTCTTATCTGCAACTTGCTTA
			S12	AGAAAAAAAACATCTTTCCAATTTGTTGTTTTGC		S12	ACTCGGTCATTTAAAATATCAAGGCATAGA
			S13	AGAAGCGTTAGCGGCATTGTTCGAAAGTAATTTA		S13	GAACAACAGTTAACAGTGTTTATAACAACA
			S14	TTGTTCGACGGCTTAGACAACCATCACGCTTCTTTA		S14	CTGTACTCATTAATTAATTCTTGCATTCTC
			S15	TATAAAATATTGCCCAATGTGCGGAAGGAGTTTGGA		S15	GCAACATAATGCCTAGGGTTCCAAACGTTA
			S16	CTCATAAGGATTTCGAGGCGGGTTAAACGACATGTA		S16	CTGGGAAAGACTCTTCGTTCACTTCGTCTT
			S17	GCTTTTTTCAACAATTTTATCACCAGATGTCATTA		S17	GTGTACATCCAATTTGTAGCTTGATAGATG
			S18	TGAGCAGTGTCACCTGTTTCCGTATCTGCTTTTTTC		S18	ACAACAGTGTATCGTTCATCAGAAACGGGT
			S19	AAGAAATCCGGGAAGTTTTGTTCTACAGAGCGAACGG		S19	CAAAAGTATCTTGTGAAAGCGAAAGAACCA
			S20	GTCAATAACTAGACGAGCTAACGTTTGTCGCTGTTT
			S21	TGTTATCTCCTGTGATGTAAAATAACCCTTCTATC
			S22	TAATACAAAATATTCATAACTCCTACATCATTATATA
			S23	TTGCAAACCTAACTTATCTTTGTTTTTTTGCTTTTC
			S24	GGAACAGGCGCGCGCTGGGATTTAAAAGCAGAAGGC
			S25	CACGTACTTTAATCGGCATCAAACCACCTCGATTTC
			S26	CAAGATATGCTAGAAATGGCGCAAATAGCGCGCG
			S27	ACGTTTGCGGTAGTTTTACCGGGCACGGTCAAATAT
			S28	CAAAACAGAGAACGCGTGTTCATTATCGGACATCTTA
			S29	TTTTGAAATATGAGGACTTAGAAAATGAAAAAAAT
			S30	AAAAACTATGCAATTAGCAAAGTGATTTTATGTAATT
			S31	TAACGAGCCAATTAAACCATCTTCTTCTAGTAAT
L.monocytogenes_SLCC5850
RliB/CRISPR			CRISRP-I			CRISPR-II
S1	TCTTTAGTTGTTACTTGTTGGTTAATGAGATCTACC					S1	CAAGTTAAAGATATCAACTACATTCAGACA
S2	TGCTCTCTTTTGTGTAAAGCACATCAAGCATGTAGC					S2	AGCTTGCGTTTAGAGGACGAAGAAAAACTA
S3	GCGATTTTTGTCAAAGGGACAGCGATGGGTTACAA					S3	AGTAATCTCCTTTTCCAAGGACCATCACGT
S4	TTACCACCAAAGTCCCTACACTCAATACCACCAAAGC					S4	TTGATAGATAGTGTTAGAAGGGAAATTTAA
S5	TTTTCTACTCCTGCTTCTAAAATGTCGTTTATAA					S5	TTCAGACTATGTTTTCAACAAAGGGATGCTA
S6	CTAAAACATCCTTCACTGTATCAACTCCTTTCTAT					S6	TCGCCTGTTTGGGCTGTGAACCGAGCTGTT
S7	AAAATAGGAGGAAATAAATTATGACTATCAAATTAA					S7	AGCTTGCGTTTAGAGGACGAAGAAAAACTA
S8	TTTGTTGAATCAACGGATATAGATTTTACAATTTC					S8	AGTAATCTCCTTTTCCAAGGACCATCACGT
S9	TTGGTTCCTTTGGAAAACAACAATAACGTGTAGTATT					S9	TTGATAGATAGTGTTAGAAGGGAAATTTAA
S10	TGCAGAAGCAGCAAAATAACCAAAAGTAATGACTTTC					S10	TTCAGACTATGTTTTCAACAAAGGGATGCTA
						S11	TCGCCTGTTTGGGCTGTGAACCGAGCTGTT
						S12	TCATAGTCTGTTGGAACATCTGCATGAACT
						S13	TTCCCAGCCGTAATAGATACTAAATTACCA
						S14	GTGTTTCTTTCCCACCTTCTGGTTCAACGC
						S15	GCTGCCTCGCTTTACTCTTCGTTATCTCCA
						S16	AACACACCGAGCAATAGAAATACACTGTTA
						S17	GAATAATCCGTACAGCCTTATCATTATCAA
						S18	GAAAAAGTTGTCGATCTTACAAAAAAATTC
						S19	ACCAACGGCGCGCAAAAGAAAATCATTAAA
						S20	TGCGCACGCCAGTCTACACTTAGACTTGGT
						S21	GCTATAGAGATCCATTTAACCGTTTCATAC
						S22	AGCGTCAGAGCCCTCTTCTTCCACACGTGT
						S23	GCGCTTCCCATCGATTTAAACGCATTTACA
						S24	CCTTTGGAGGAACTGAATTTACTGGCACTA
						S25	GCCTTGCTTGACCCAACTAGTGACTTCTTC
						S26	TTGTTGTCGTCGGGTAGTTCGCCCATATCT
						S27	ATTCGTGAATGCCGACAATCGTTCATTTCCA
						S28	GGTGAGGTAAATCAATATAAAGATGCATTA
						S29	TCGTCCACTCTAGTAGCATCTAGGTCTAGG
						S30	GTCATTTTTAATAGTTTCAATTGCTGATAA
						S31	TCAAAAGCGCGCATGAGGAAGAAATCACGA
L.monocytogenes_10403S
RliB/CRISPR			CRISRP-I			CRISPR-II
S1	TGCTCTCTTTTGTGTAAAGCACATCAAGCATGTAGC					S1	CAAGTTAAAGATATCAACTACATTCAGACA
S2	GCGATTTTTGTCAAAGGGACAGCGATGGGTTACAA					S2	AGCTTGCGTTTAGAGGACGAAGAAAAACTA
S3	TTACCACCAAAGTCCCTACACTCAATACCACCAAAGC					S3	CCTTTGTTTAGTTTGTTTATCTATCTAACT
S4	CGCTCTGACCTGTTCCTTGTGCAACACTCGTTACA					S4	AACAAGAAAAAAGATCCAGACAATATTGCA
S5	TTTTCTACTCCTGCTTCTAAAATGTCGTTTATAA					S5	GCTGTTGCAACATGATCAAAAAAATTATTT
S6	CTAAAACATCCTTCACTGTATCAACTCCTTTCTAT					S6	TAAGCGTAATATTAATGTCAAAGCTTCTAG
S7	AAAATAGGAGGAAATAAATTATGACTATCAAATTAA					S7	TGATGGATGACATTTCTAAGCAAATAACTA
S8	TTTGTTGAATCAACGGATATAGATTTTACAATTTC					S8	AGTAATCTCCTTTTCCAAGGACCATCACGT
S9	TTGGTTCCTTTGGAAAACAACAATAACGTGTAGTATT					S9	TTGATAGATAGTGTTAGAAGGGAAATTTAA
S10	TGCAGAAGCAGCAAAATAACCAAAAGTAATGACTTTC					S10	TTCAGACTATGTTTTCAACAAAGGGATGCTA
						S11	TCGCCTGTTTGGGCTGTGAACCGAGCTGTT
						S12	TCATAGTCTGTTGGAACATCTGCATGAACT
						S13	TTCCCAGCCGTAATAGATACTAAATTACCA
						S14	GTGTTTCTTTCCCACCTTCTGGTTCAACGC
						S15	GCTGCCTCGCTTTACTCTTCGTTATCTCCA
						S16	AACACACCGAGCAATAGAAATACACTGTTA
						S17	GAATAATCCGTACAGCCTTATCATTATCAA
						S18	GAAAAAGTTGTCGATCTTACAAAAAAATTC
						S19	ACCAACGGCGCGCAAAAGAAAATCATTAAA
						S20	GCTATAGAGATCCATTTAACCGTTTCATAC
						S21	AGCGTCAGAGCCCTCTTCTTCCACACGTGT
						S22	GCGCTTCCCATCGATTTAAACGCATTTACA
						S23	CCTTTGGAGGAACTGAATTTACTGGCACTA
						S24	GCCTTGCTTGACCCAACTAGTGACTTCTTC
						S25	TTGTTGTCGTCGGGTAGTTCGCCCATATCT
						S26	ATTCGTGAATGCCGACAATCGTTCATTTCCA
						S27	GGTGAGGTAAATCAATATAAAGATGCATTA
						S28	TCGTCCACTCTAGTAGCATCTAGGTCTAGG
						S29	GTCATTTTTAATAGTTTCAATTGCTGATAA
						S30	TCAAAAGCGCGCATGAGGAAGAAATCACGA
L.monocytogenes_EGDc
RliB/CRISPR			CRISRP-I			CRISPR-II
S1	TGCTCTCTTTTGTGTAAAGCACATCAAGCATGTAGC					S1	CAAGTTAAAGATATCAACTACATTCAGACA
S2	GCGATTTTTGTCAAAGGGACAGCGATGGGTTACAA					S2	AGCTTGCGTTTAGAGGACGAAGAAAAACTA
S3	TTACCACCAAAGTCCCTACACTCAATACCACCAAAGC					S3	AGTAATCTCCTTTTCCAAGGACCATCACGT
S4	TTTTCTACCTGTTGCTTCTAAAATGTCGTTACC					S4	TTGATAGATAGTGTTAGAAGGGAAATTTAA
S5	TTTTCTACTCCTGCTTCTAAAATGTCGTTTATAA					S5	TTCAGACTATGTTTTCAACAAAGGGATGCTA
S6	CTAAAACATCCTTCACTGTATCAACTCCTTTCTAT					S6	TCGCCTGTTTGGGCTGTGAACCGAGCTGTT
S7	AAAATAGGAGGAAATAAATTATGACTATCAAATTAA					S7	TCATAGTCTGTTGGAACATCTGCATGAACT
S8	TTTGTTGAATCAACGGATATAGATTTTACAATTTC					S8	TTCCCAGCCGTAATAGATACTAAATTACCA
S9	TTGGTTCCTTTGGAAAACAACAATAACGTGTAGTATT					S9	GTGTTTCTTTCCCACCTTCTGGTTCAACGC
S10	TGCAGAAGCAGCAAAATAACCAAAAGTAATGACTTTC					S10	GCTGCCTCGCTTTACTCTTCGTTATCTCCA
						S11	AACACACCGAGCAATAGAAATACACTGTTA
						S12	GAATAATCCGTACAGCCTTATCATTATCAA
						S13	GAAAAAGTTGTCGATCTTACAAAAAAATTC
						S14	ACCAACGGCGCGCAAAAGAAAATCATTAAA
						S15	GCTATAGAGATCCATTTAACCGTTTCATAC
						S16	AGCGTCAGAGCCCTCTTCTTCCACACGTGT
						S17	GCGCTTCCCATCGATTTAAACGCATTTACA
						S18	CCTTTGGAGGAACTGAATTTACTGGCACTA
						S19	GCCTTGCTTGACCCAACTAGTGACTTCTTC
						S20	TTGTTGTCGTCGGGTAGTTCGCCCATATCT
						S21	ATTCGTGAATGCCGACAATCGTTCATTTCCA
						S22	GGTGAGGTAAATCAATATAAAGATGCATTA
						S23	TCGTCCACTCTAGTAGCATCTAGGTCTAGG
						S24	GTCATTTTTAATAGTTTCAATTGCTGATAA
						S25	TCAAAAGCGCGCATGAGGAAGAAATCACGA
L.monocytogenes_SLCC2372
RliB/CRISPR			CRISRP-I			CRISPR-II
S1	CGATAAAAAAGATATTAGTAATTTATTTGCAATTTA
S2	TGCTCTCTTTTGTGTAAAGCACATCAAGCATGTAGC
S3	GCGATTTTTGTCAAAGGGACAGCGATGGGTTACAA
S4	TTACCACCAAAGTCCCTACACTCAATACCACCAAAGC
L.monocytogenes_FSL_R2-561
RliB/CRISPR			CRISRP-I			CRISPR-II
S1	CGATAAAAAAGATATTAGTAATTTATTTGCAATTTA
S2	TGCTCTCTTTTGTGTAAAGCACATCAAGCATGTAGC
S3	GCGATTTTTGTCAAAGGGACAGCGATGGGTTACAA
S4	TTACCACCAAAGTCCCTACACTCAATACCACCAAAGC
L.monocytogenes_SLCC2479
RliB/CRISPR			CRISRP-I			CRISPR-II
S1	CGATAAAAAAGATATTAGTAATTTATTTGCAATTTA
S2	TGCTCTCTTTTGTGTAAAGCACATCAAGCATGTAGC
S3	GCGATTTTTGTCAAAGGGACAGCGATGGGTTACAA
S4	TTACCACCAAAGTCCCTACACTCAATACCACCAAAGC
L.monocytogenes_EGD-e
RliB/CRISPR			CRISRP-I			CRISPR-II
S1	CGATAAAAAAGATATTAGTAATTTATTTGCAATTTA
S2	TGCTCTCTTTTGTGTAAAGCACATCAAGCATGTAGC
S3	GCGATTTTTGTCAAAGGGACAGCGATGGGTTACAA
S4	TTACCACCAAAGTCCCTACACTCAATACCACCAAAGC
L.monocytogenes_08-5923
RliB/CRISPR			CRISRP-I			CRISPR-II
S1	ACAGATCAAACTCCGGAAGGGTGATTGTAAATGGC
S2	TGCTCTCTTTTGTGTAAAGCACATCAAGCATGTAGC
S3	GCGATTTTTGTCAAAGGGACAGCGATGGGTTACAA
S4	TTTTCTACTCCTGCTTCTAAAATGTCGTTTATAA
S5	CTAAAACATCCTTCACTGTATCAACTCCTTTCTAT
S6	AAAATAGGAGGAAATAAATTATGACTATCAAATTAA
S7	TTTGTTGAATCAACGGATATAGATTTTACAATTTC
S8	TTGGTTCCTTTGGAAAACAACAATAGCGTGTAGTATT
S9	TGCAGAAGCAGCAAAATAACCAAAAGTAATGACTTTC
L.monocytogenes_08-5578
RliB/CRISPR			CRISRP-I			CRISPR-II
S1	ACAGATCAAACTCCGGAAGGGTGATTGTAAATGGC
S2	TGCTCTCTTTTGTGTAAAGCACATCAAGCATGTAGC
S3	GCGATTTTTGTCAAAGGGACAGCGATGGGTTACAA
S4	TTTTCTACTCCTGCTTCTAAAATGTCGTTTATAA
S5	CTAAAACATCCTTCACTGTATCAACTCCTTTCTAT
S6	AAAATAGGAGGAAATAAATTATGACTATCAAATTAA
S7	TTTGTTGAATCAACGGATATAGATTTTACAATTTC
S8	TTGGTTCCTTTGGAAAACAACAATAGCGTGTAGTATT
S9	TGCAGAAGCAGCAAAATAACCAAAAGTAATGACTTTC
L.monocytogenes_SLCC7179
RliB/CRISPR			CRISRP-I			CRISPR-II
S1	TTTATTTCTCCTACGCTTTTCTTATTTCTGTAAATAA
S2	CTAAAACATCCTTCACTGTATCAACTCCTTTCTAT
S3	ACAATAATAGGATATTTTGGATTTGTCTGCGTTCCT
S4	TTGGTTCCTTTGGAAAACAACAATAGCGTGTAGTATT
S5	TGCAGAAACAGCAAAATAACCAAAAGTAATGACTTTC
L.monocytogenes_Finland_1998
RliB/CRISPR			CRISRP-I			CRISPR-II
S1	AATATGAAAAAACTTCTATTAAAAGCAATTCCATCCT		S1	AGTTTTAGAAGTATGTTAGACGTTGACGAAAATC
S2	AAACCTATCACATTTAAGTATTTAGAGATTCCTAAA		S2	TCAAGCTGGTATGCACTTTTTGAGGTAAGCTATTG
S3	CAGATCAAACTCCGGAAGGGTGATTGTAAATGGC		S3	GAAAAAGAACCAGTTAAAGAACCCGTGAAAGAAGAAC
S4	TGCTCTCTTTTGTGTAAAGCACATCAAGCATGTAGC		S4	AAAGAAAACTTGCAGCAGAATGACGCAAATCATGAA
S5	GCGATTTTTGTCAAAGGGACAGCGATGGGTTACAA		S5	AGAAATTCTCATGGCGCTAATAACCCCATGCCAGACGA
S6	TTTTCTACTCCTGCTTCTAAAATGTCGTTTATAA		S6	CATTTCAATCACTTCTTTTGATGTAACATTAAGC
S7	CTAAAACATCCTTCACTGTATCAACTCCTTTCTAT		S7	TGTAACTGCAAACGTCTTTCCGCAAATTCGTGTAGT
S8	AAAATAGGAGGAAATAAATTATGACTATCAAATTAA		S8	TTATCCATTCCGTCATATCCCCACGCATCTGTTCCA
S9	TTTGTTGAATCAACGGATATAGATTTTACAATTTC		S9	AGAGTTTCCAGCTGTAAGGCCAGATATTGATAATTTC
S10	TTGGTTCCTTTGGAAAACAACAATAGCGTGTAGTATT		S10	TATGAAATTATCTGCGAAGAGGGAAAACTAGACGAT
S11	TGCAGAAGCAGCAAAATAACCAAAAGTAATGACTTTC		S11	AGCGGTTTTTCTTCTATAGAAGTAACTTGCTTTTGT
			S12	GTTTATAGTATGTAAAACAAACACAGGAAAATATATC
			S13	TAAATTGTTAAGCTTGTCAACAACCTGCAAGAACT
			S14	GTTTCCAGTTTCTTCTATATAAACAACAAAAATAAAA
			S15	ACGAAAATAGCTAAATTGGATTTACTTGAGTCTTTTTTC
			S16	CAAAGCAAGTACAGAAGCGTATTATGCTCTATTAGAGT
			S17	ATTTAAGTATTAATGTTTTTAAAAAGTTTGATTTATT
			S18	TATCAAAAAGCTTGTGCTATTATGGAAAGTCGTTGGGA
			S19	TTTAATAACTATGACAGTGAATTTAAAACGAAAGCG
			S20	TCTGGAGAATCTGATGTTAAAATCTCTGATCATGTTGT
			S21	AGAAATTAAAGAAGGTAGGGCATTCGTTGCACCGGAAA
			S22	AAAATTAGCGTTCCAAAAATAAGACCTGTCGCAAC
			S23	ATACTAAAACTTCGCTCATTTTCCGCAACTCCTT
			S24	TTAAGAAATATGATTGATTCTCTGGATATCACTTT
			S25	CCTCCACAATCACTCGGCTTTCTTCGTCTTTATCGAC
			S26	ATTTAACAAATCAGCTAAATCAGCGCGACTCTGATA
			S27	GTCGCTAGAGCTAAAAAATGGATAGAGGAACAACAAG
			S28	TCAACTAATATTAATATCTCTTGTGGATTGGCCATT
			S29	ACTTGAAGGACGTGCTTCAAAATATTTAGTTGCAT
			S30	TCTGTTGTAACTGTTGTGCCTTCCACAGCGTGCACTT
			S31	ACATTTTGCACGCACCAAGCTTGACGGTCTGAAAC
			S32	TTTATCTTTATCTATTTCTCCAGTAATAGAGCACG
			S33	ACATTTTTATCTGAGAAAGGGTTTAGGGAAAATT
			S34	AAAAAAACAACTGCGCAAGAAGGGTATGAGCAATT
			S35	GTTGGACACCGTCAGCAGAGCTTATAAATCCACTGT
			S36	TTTTTCCATTCTTCTCGCCGATGTATTCCTTTTCTC
			S37	AACAAAAATACGTTATTTGTTCGATGTAATGTAAAA
			S38	TCAACTAACGAGGCAACAGGTGTTTTATAGCTGTAAAG
			S39	TGGTAAATTTTATAGGAATGTCAACACCTTGAATTT
			S40	CCAGAAATGGAGTGCGCGGTTGATTTTGGATTTAGC
			S41	AAGAACATTAGATGAACTTAAAGCGTCTGTTGAACAA
			S42	AAACCAGAGCCAGAAAAAGAAGTTGTGAAAGAAGA
			S43	ACGTCACTTGTTTTTGCCTTTGTTTTCGCCCTTTCCT
			S44	GTTGAAAAGCGCACCATTGTTTTAATTTTTTTAATT
			S45	TTTTGTCGCATAAATTCTTTGATGTGGCGGACTGACG
			S46	AACAGTATCATCACGTTGTTATTGCTGTCACCTGT
			S47	TAACCAAGCATTGCCAAAAACTCGTCTGTTGATAAT
			S48	TTCTATTGCAGAACAGAATGAATTGTATGCACAAGG
			S49	TCGTTAATCATAATTGATGAAAGTCATCATGTGTTAG
			S50	ACGGGTACCAGCTTTGATTTGCCGTTTTCAATTATT
			S51	TTTATCACTCCTATGCTTTTCTTATTTCTGTAAAT
			S52	GCTTTTTTCAACAATTTTATCACCAGATGTCATTA
			S53	TGAGCAGTGTCACCTGTTTCCGTATCTGCTTTTTTC
			S54	TTAATAAATCCGATGGTGATGCCTATGTTATACGTC
			S55	TAAAACATCGCTTCGTTATACAATGTCTTTTTATA
			S56	TGTTATCTCCTGTGATGTAAAATAACCCTTCTATC
			S57	CAAAACAGAGAACGCGTGTTCATTATCGGACATCTTA
			S58	TTTTGAAATATGAGGACTTAGAAAATGAAAAAAAT
L.mono_FSL_R2-503
RliB/CRISPR			CRISRP-I			CRISPR-II
S1	GGACTCCTCAGTCATGATGAAGGGATTACCTTTGAAA		S1	CAATGCTTAAACCGAGAGCATCAAATTGTTCCCATGC		S1	GCAATAGACCAGTTAGGTGTCACAGGTGCG
S2	TTGGTTCCTTTGGAAAACAACAATAGCGTGTAGTAT		S2	ATTACAGTACAAGCAAGGGTTATTGAGTTAAATATT		S2	GATAGTAGTATAATAACTGTGCTAATATGG
S3	GCAGAAGCAGCAAAATAACCAAAAGTAATGACTTTC		S3	ATTAATGATAAGAGCGGAAAGAAAACTTTCAAGGG		S3	TTCGTACCATAGTATACACATGCAGGGGCG
			S4	TCCCCCTTAAGATACAAACTCGATTTGACAGGTGCAGGTT		S4	CATATAGATGTTTCCTTTCTACTCGTATAT
			S5	TCGTTTATGACCTTATGAAAGAGTTAACACCTCGAC		S5	AAATATTATTCAATGCTGTAACTGTAAAAG
			S6	CTTCCTACTTTTTGACATAAAAAATAAGCCGAGTTG		S6	TACTTTTATTGTCTGCTAAGAATACTACTA
			S7	AAGTTCAAAACCTCCCACACCCGCTATGAATAAATT		S7	ATTGTACAAATTCCAAGTAACTCATCATTA
			S8	TTCGTAATTTTACGATTATACTTTTTAGTCAAATTAC		S8	TTTTTCACGTTTGTACTGTCTCTCCTCGTA
			S9	GTAACAAGTAGTGTTATACCTGCAACAATACCAGT		S9	TAACTTTAGATACTGCTAAAGAATTAGCAA
			S10	TGGAAATGGGAAGAAAGAAATGCACTGATTGTAGAG		S10	TGTCTGAATGTAGTTAATATCTTCAACTTG
			S11	GTCCACATCGACAATAAAAAACACATTGTATCACTT		S11	CTTCAGTTTCACCTGTGAATACGCCGTTTA
			S12	CTGGTTACTCAACTGGCGACAGTAATACACCTCAAT		S12	GCGCTTCAGTTTCAGCATTGGTCTTCTTAG
			S13	TTTGGATAGGTTGTTTCTGATAAATAGGTTCACG		S13	TCTCTTGCATTTGGTTCTGAATAATCTCGTA
			S14	AGAAAAAAAACATCTTTCCAATTTGTTGTTTTGC		S14	AGAGCAATGTAGTCATTCAGCCAATGCCCT
			S15	ACAAGTGCTAGAACAGAAGTTATAATTTGAACATTAC		S15	ATATGGGGGCTTATTGTATGGCTAATATAC
			S16	AGAAGCGTTAGCGGCATTGTTCGAAAGTAATTTA		S16	ACGGGGCATTTAATGTTGGCAAGCGCAATT
			S17	TATAAAATATTGCCCAATGTGCGGAAGGAGTTTGGA		S17	TCCTCAGATAAGGTTTAGTACGCAAGACTC
			S18	AAGAAATCCGGGAAGTTTTGTTCTACAGAGCGAACGG		S18	TCCACTTCGACGCTGGACGGGCTCTCCTCA
			S19	GTGTAATTCTTAATTCCGTATTGATTCGCTAGTTTT		S19	CAATGCTTGGGGCTATGATGGCATGGATAA
			S20	TTTTGAAATATGAGGACTTAGAAAATGAAAAAAAT		S20	CTCTTTTCGATATTCCGGAAGAGGTACTCC
						S21	CTTTTGTGTCTTCGGTAGCTTTGTCCATTA
						S22	CCAGAGTCGCTTTTTCTTCCGGCCAGTCTG
						S23	GTGTGTTATCTATTTGTAGCGTGGGTGTAT
						S24	ATATACAATGTCTAAGCTTAATCTTTCGGT
						S25	GAAATAATATTGATAATATCGCTCTTGCTA
						S26	AGTATTTATTATCTCTATTACTTTTGTATA
						S27	CGTATTCAAAAGTATATCCGCTAGCCTCAA
						S28	TAGGTTTAGGGAGTAAATTAGCTCCTTTGG
						S29	GGTAAAACAAGCATCGGCGAAGCAGTAACA
						S30	TCCTAAATCTGAAAACAAAAACTACGAGTT
						S31	TATTGGTGCCGCGATTAAAGTGTTTGACTT
						S32	TATTGGTGCCGCGATTAAAGTGTTTGACTT
						S33	AAAGCAATAAATCAGATCATAAAGGAGCCT
						S34	CGACGGAAAAATTAGACGACGCTAATGTGC
						S35	GGGCAACGATATTTGTAGATAACAGGGAGT
						S36	TACGATGTTAAGCGGTGGAGTAGATCAGTA
						S37	TATAGTCTGTTTTTTCGTAAGTGAGCAGCGC
						S38	TTGGGCAAAATGACCGTAATAAATCCATTC
						S39	TTAGCACTTATATAGAAGCCCCGCCCCTAC
						S40	AGTGATGGGGAAGAGATTGAACTTATGTTT
L.mono_FSL_N1-017
RliB/CRISPR			CRISRP-I			CRISPR-II
S1	GGACTCCTCAGTCATGATGAAGGGATTACCTTTGAAA		S1	CAATGCTTAAACCGAGAGCATCAAATTGTTCCCATGC		S1	GCAATAGACCAGTTAGGTGTCACAGGTGCG
S2	TTGGTTCCTTTGGAAAACAACAATAGCGTGTAGTAT		S2	ATTACAGTACAAGCAAGGGTTATTGAGTTAAATATT		S2	GATAGTAGTATAATAACTGTGCTAATATGG
S3	GCAGAAGCAGCAAAATAACCAAAAGTAATGACTTTC		S3	ATTAATGATAAGAGCGGAAAGAAAACTTTCAAGGG		S3	TTCGTACCATAGTATACACATGCAGGGGCG
			S4	TCCCCCTTAAGATACAAACTCGATTTGACAGGTGCAGGTT		S4	CATATAGATGTTTCCTTTCTACTCGTATAT
			S5	TCGTTTATGACCTTATGAAAGAGTTAACACCTCGAC		S5	AAATATTATTCAATGCTGTAACTGTAAAAG
			S6	CTTCCTACTTTTTGACATAAAAAATAAGCCGAGTTG		S6	TACTTTTATTGTCTGCTAAGAATACTACTA
			S7	AAGTTCAAAACCTCCCACACCCGCTATGAATAAATT		S7	ATTGTACAAATTCCAAGTAACTCATCATTA
			S8	TTCGTAATTTTACGATTATACTTTTTAGTCAAATTAC		S8	TTTTTCACGTTTGTACTGTCTCTCCTCGTA
			S9	GTAACAAGTAGTGTTATACCTGCAACAATACCAGT		S9	TAACTTTAGATACTGCTAAAGAATTAGCAA
			S10	TGGAAATGGGAAGAAAGAAATGCACTGATTGTAGAG		S10	TGTCTGAATGTAGTTAATATCTTCAACTTG
			S11	GTCCACATCGACAATAAAAAACACATTGTATCACTT		S11	CTTCAGTTTCACCTGTGAATACGCCGTTTA
			S12	CTGGTTACTCAACTGGCGACAGTAATACACCTCAAT		S12	GCGCTTCAGTTTCAGCATTGGTCTTCTTAG
			S13	TTTGGATAGGTTGTTTCTGATAAATAGGTTCACG		S13	TCTCTTGCATTTGGTTCTGAATAATCTCGTA
			S14	AGAAAAAAAACATCTTTCCAATTTGTTGTTTTGC		S14	AGAGCAATGTAGTCATTCAGCCAATGCCCT
			S15	ACAAGTGCTAGAACAGAAGTTATAATTTGAACATTAC		S15	ATATGGGGGCTTATTGTATGGCTAATATAC
			S16	AGAAGCGTTAGCGGCATTGTTCGAAAGTAATTTA		S16	ACGGGGCATTTAATGTTGGCAAGCGCAATT
			S17	TATAAAATATTGCCCAATGTGCGGAAGGAGTTTGGA		S17	TCCTCAGATAAGGTTTAGTACGCAAGACTC
			S18	AAGAAATCCGGGAAGTTTTGTTCTACAGAGCGAACGG		S18	TCCACTTCGACGCTGGACGGGCTCTCCTCA
			S19	GTGTAATTCTTAATTCCGTATTGATTCGCTAGTTTT		S19	CAATGCTTGGGGCTATGATGGCATGGATAA
			S20	TTTTGAAATATGAGGACTTAGAAAATGAAAAAAAT		S20	CTCTTTTCGATATTCCGGAAGAGGTACTCC
						S21	CTTTTGTGTCTTCGGTAGCTTTGTCCATTA
						S22	CCAGAGTCGCTTTTTCTTCCGGCCAGTCTG
						S23	GTGTGTTATCTATTTGTAGCGTGGGTGTAT
						S24	ATATACAATGTCTAAGCTTAATCTTTCGGT
						S25	GAAATAATATTGATAATATCGCTCTTGCTA
						S26	AGTATTTATTATCTCTATTACTTTTGTATA
						S27	CGTATTCAAAAGTATATCCGCTAGCCTCAA
						S28	TAGGTTTAGGGAGTAAATTAGCTCCTTTGG
						S29	GGTAAAACAAGCATCGGCGAAGCAGTAACA
						S30	TCCTAAATCTGAAAACAAAAACTACGAGTT
						S31	TATTGGTGCCGCGATTAAAGTGTTTGACTT
						S32	AAAGCAATAAATCAGATCATAAAGGAGCCT
						S33	CGACGGAAAAATTAGACGACGCTAATGTGC
						S34	GGGCAACGATATTTGTAGATAACAGGGAGT
						S35	TACGATGTTAAGCGGTGGAGTAGATCAGTA
						S36	TATAGTCTGTTTTTTCGTAAGTGAGCAGCGC
						S37	TTGGGCAAAATGACCGTAATAAATCCATTCG
						S38	TTAGCACTTATATAGAAGCCCCGCCCCTAC
						S39	AGTGATGGGGAAGAGATTGAACTTATGTTT
L.mono_str_1/2a_F6854
RliB/CRISPR			CRISRP-I			CRISPR-II
S1	GAAAGTCATTACTTTTGGTTATTTTGCTGCTTCTGCA		S1	ATTACTAGAAGAAGATGGTTTAATTGGCTCGTTA		S1	CCCTGTTAGTCATGGGGGGAAGAATATTC
S2	AATACTACACGTTATTGTTGTTTTCCAAAGGAACCAA		S2	AATTACATAAAATCACTTTGCTAATTGCATAGTTTTT		S2	CGAACGGCAGAGGAACAGTATTATGCGACG
S3	CTTCATTAGGACTATCACCACCAGCATTCAAAACC		S3	ATTTTTTTCATTTTCTAAGTCCTCATATTTCAAAA		S3	GGCATTCTTGCTCTTGATCTTGACCTTGAA
S4	GTAAATATCCCTCATGATTTTTCTTTTGTTCTAG		S4	TAAGATGTCCGATAATGAACACGCGTTCTCTGTTTTG		S4	TAACTATCCATCTTGCTATCTGTATATGCT
S5	GCGGATTAGAAACGATGACACTTGCCTTAAAAAA		S5	ATATTTGACCGTGCCCGGTAAAACTACCGCAAACGT		S5	TTCTAACAATAAATGAATACATCAAAAAGA
S6	GGTAAGGACTTCTTCACCATCTTTCATTTCTGTTT		S6	CGCGCGCTATTTGCGCCATTTCTAGCATATCTTG		S6	CAAGTGCACGCAAAGGAAGGCACAACAGTT
			S7	GAAATCGAGGTGGTTTGATGCCGATTAAAGTACGTG		S7	TGGCGTGTTCAAAAAATGAAAAGTGCCTTG
			S8	GCCTTCTGCTTTTAAATCCCAGCGCGCGCCTGTTCC		S8	TTAGTATCTAATTCGTGTTAATATTTTTTT
			S9	GAAAAGCAAAAAAACAAAGATAAGTTAGGTTTGCAA		S9	ACGACGCCATCAACATGTGTTTGCGGATAG
			S10	TATATAATGATGTAGGAGTTATGAATATTTTGTATTA		S10	TAATAAATCCATTCTGGTTCATCATCAAAA
			S11	GATAGAAGGGTTATTTTACATCACAGGAGATAACA		S11	GACATGGTTTTCTTATCTGCAACTTGCTTA
			S12	AAACAGCGACAAACGTTAGCTCGTCTAGTTATTGAC		S12	ACTCGGTCATTTAAAATATCAAGGCATAGA
			S13	CCGTTCGCTCTGTAGAACAAAACTTCCCGGATTTCTT		S13	GAACAACAGTTAACAGTGTTTATAACAACA
			S14	GAAAAAAGCAGATACGGAAACAGGTGACACTGCTCA		S14	CTGTACTCATTAATTAATTCTTGCATTCTC
			S15	TAATGACATCTGGTGATAAAATTGTTGAAAAAAGC		S15	GCAACATAATGCCTAGGGTTCCAAACGTTA
			S16	TACATGTCGTTTAACCCGCCTCGAAATCCTTATGAG		S16	CTGGGAAAGACTCTTCGTTCACTTCGTCTT
			S17	TCCAAACTCCTTCCGCACATTGGGCAATATTTTATA		S17	GTGTACATCCAATTTGTAGCTTGATAGATG
			S18	TAAAGAAGCGTGATGGTTGTCTAAGCCGTCGAACAA		S18	ACAACAGTGTATCGTTCATCAGAAACGGGT
			S19	TAAATTACTTTCGAACAATGCCGCTAACGCTTCT		S19	CAAAAGTATCTTGTGAAAGCGAAAGAACCA
			S20	GCAAAACAACAAATTGGAAAGATGTTTTTTTTCT
			S21	TCATGTTGCAGGTGTAGAGCTAAATCCAAGTAGACTT
			S22	CGTGAACCTATTTATCAGAAACAACCTATCCAAA
			S23	ATTGAGGTGTATTACTGTCGCCAGTTGAGTAACCAG
			S24	AAGTGATACAATGTGTTTTTTATTGTCGATGTGGAC
			S25	ACACATATACAGCCATGAATATAGGAGATATGCAC
			S26	CATGACTCCCTTAACATGTGCAAACACCATTTAAGA
			S27	GCGAGATAAGTTATATATAACAACTTCGCATTCCGC
			S28	ATTTGAGTCATATCATACTCACCTCGTTGTCCAACGT
			S29	TTTAGCAATTGGGCTACGAAAAACCAACGTGAAGCG
			S30	GTCACTTTCGGCATTGTACACCTCCGCTACAAAAAA
			S31	ATTAACTGGAAAGTGAGAATGAAATCGAAGGTCTTT
L.mono_F6900
RliB/CRISPR			CRISRP-I			CRISPR-II
S1	AAACAGAAATGAAAGATGGTGAAGAAGTCCTTACC		S1	AAAGACCTTCGATTTCATTCTCACTTTCCAGTTAAT		S1	CCCTGTTAGTCATGGGGGGAAGAATATTC
S2	TTTTTTAAGGCAAGTGTCATCGTTTCTAATCCGC		S2	TTTTTTGTAGCGGAGGTGTACAATGCCGAAAGTGAC		S2	CGAACGGCAGAGGAACAGTATTATGCGACG
S3	CTAGAACAAAAGAAAAATCATGAGGGATATTTAC		S3	CGCTTCACGTTGGTTTTTCGTAGCCCAATTGCTAAA		S3	GGCATTCTTGCTCTTGATCTTGACCTTGAA
S4	GGTTTTGAATGCTGGTGGTGATAGTCCTAATGAAG		S4	ACGTTGGACAACGAGGTGAGTATGATATGACTCAAAT		S4	TAACTATCCATCTTGCTATCTGTATATGCT
S5	TTGGTTCCTTTGGAAAACAACAATAACGTGTAGTATT		S5	GCGGAATGCGAAGTTGTTATATATAACTTATCTCGC		S5	TTCTAACAATAAATGAATACATCAAAAAGA
S6	TGCAGAAGCAGCAAAATAACCAAAAGTAATGACTTTC		S6	TCTTAAATGGTGTTTGCACATGTTAAGGGAGTCATG		S6	CAAGTGCACGCAAAGGAAGGCACAACAGTT
			S7	GTGCATATCTCCTATATTCATGGCTGTATATGTGT		S7	TGGCGTGTTCAAAAAATGAAAAGTGCCTTG
			S8	GTCCACATCGACAATAAAAAACACATTGTATCACTT		S8	TTAGTATCTAATTCGTGTTAATATTTTTTT
			S9	CTGGTTACTCAACTGGCGACAGTAATACACCTCAAT		S9	ACGACGCCATCAACATGTGTTTGCGGATAG
			S10	TTTGGATAGGTTGTTTCTGATAAATAGGTTCACG		S10	TAATAAATCCATTCTGGTTCATCATCAAAA
			S11	AAGTCTACTTGGATTTAGCTCTACACCTGCAACATGA		S11	GACATGGTTTTCTTATCTGCAACTTGCTTA
			S12	AGAAAAAAAACATCTTTCCAATTTGTTGTTTTGC		S12	ACTCGGTCATTTAAAATATCAAGGCATAGA
			S13	AGAAGCGTTAGCGGCATTGTTCGAAAGTAATTTA		S13	GAACAACAGTTAACAGTGTTTATAACAACA
			S14	TTGTTCGACGGCTTAGACAACCATCACGCTTCTTTA		S14	CTGTACTCATTAATTAATTCTTGCATTCTC
			S15	TATAAAATATTGCCCAATGTGCGGAAGGAGTTTGGA		S15	GCAACATAATGCCTAGGGTTCCAAACGTTA
			S16	CTCATAAGGATTTCGAGGCGGGTTAAACGACATGTA		S16	CTGGGAAAGACTCTTCGTTCACTTCGTCTT
			S17	GCTTTTTTCAACAATTTTATCACCAGATGTCATTA		S17	GTGTACATCCAATTTGTAGCTTGATAGATG
			S18	TGAGCAGTGTCACCTGTTTCCGTATCTGCTTTTTTC		S18	ACAACAGTGTATCGTTCATCAGAAACGGGT
			S19	AAGAAATCCGGGAAGTTTTGTTCTACAGAGCGAACGG		S19	CAAAAGTATCTTGTGAAAGCGAAAGAACCA
			S20	GTCAATAACTAGACGAGCTAACGTTTGTCGCTGTTT
			S21	TGTTATCTCCTGTGATGTAAAATAACCCTTCTATC
			S22	TAATACAAAATATTCATAACTCCTACATCATTATATA
			S23	TTGCAAACCTAACTTATCTTTGTTTTTTTGCTTTTC
			S24	GGAACAGGCGCGCGCTGGGATTTAAAAGCAGAAGGC
			S25	CACGTACTTTAATCGGCATCAAACCACCTCGATTTC
			S26	CAAGATATGCTAGAAATGGCGCAAATAGCGCGCG
			S27	ACGTTTGCGGTAGTTTTACCGGGCACGGTCAAATAT
			S28	CAAAACAGAGAACGCGTGTTCATTATCGGACATCTTA
			S29	TTTTGAAATATGAGGACTTAGAAAATGAAAAAAAT
			S30	AAAAACTATGCAATTAGCAAAGTGATTTTATGTAATT
			S31	TAACGAGCCAATTAAACCATCTTCTTCTAGTAAT
L.mono_J2818
RliB/CRISPR			CRISRP-I			CRISPR-II
S1	AAACAGAAATGAAAGATGGTGAAGAAGTCCTTACC		S1	AAAGACCTTCGATTTCATTCTCACTTTCCAGTTAAT		S1	CCCTGTTAGTCATGGGGGGAAGAATATTC
S2	TTTTTTAAGGCAAGTGTCATCGTTTCTAATCCGC		S2	TTTTTTGTAGCGGAGGTGTACAATGCCGAAAGTGAC		S2	CGAACGGCAGAGGAACAGTATTATGCGACG
S3	CTAGAACAAAAGAAAAATCATGAGGGATATTTAC		S3	CGCTTCACGTTGGTTTTTCGTAGCCCAATTGCTAAA		S3	GGCATTCTTGCTCTTGATCTTGACCTTGAA
S4	GGTTTTGAATGCTGGTGGTGATAGTCCTAATGAAG		S4	ACGTTGGACAACGAGGTGAGTATGATATGACTCAAAT		S4	TAACTATCCATCTTGCTATCTGTATATGCT
S5	TTGGTTCCTTTGGAAAACAACAATAACGTGTAGTATT		S5	GCGGAATGCGAAGTTGTTATATATAACTTATCTCGC		S5	TTCTAACAATAAATGAATACATCAAAAAGA
S6	TGCAGAAGCAGCAAAATAACCAAAAGTAATGACTTTC		S6	TCTTAAATGGTGTTTGCACATGTTAAGGGAGTCATG		S6	CAAGTGCACGCAAAGGAAGGCACAACAGTT
			S7	GTGCATATCTCCTATATTCATGGCTGTATATGTGT		S7	TGGCGTGTTCAAAAAATGAAAAGTGCCTTG
			S8	GTCCACATCGACAATAAAAAACACATTGTATCACTT		S8	TTAGTATCTAATTCGTGTTAATATTTTTTT
			S9	CTGGTTACTCAACTGGCGACAGTAATACACCTCAAT		S9	ACGACGCCATCAACATGTGTTTGCGGATAG
			S10	TTTGGATAGGTTGTTTCTGATAAATAGGTTCACG		S10	TAATAAATCCATTCTGGTTCATCATCAAAA
			S11	AAGTCTACTTGGATTTAGCTCTACACCTGCAACATGA		S11	GACATGGTTTTCTTATCTGCAACTTGCTTA
			S12	AGAAAAAAAACATCTTTCCAATTTGTTGTTTTGC		S12	ACTCGGTCATTTAAAATATCAAGGCATAGA
			S13	AGAAGCGTTAGCGGCATTGTTCGAAAGTAATTTA		S13	GAACAACAGTTAACAGTGTTTATAACAACA
			S14	TTGTTCGACGGCTTAGACAACCATCACGCTTCTTTA		S14	CTGTACTCATTAATTAATTCTTGCATTCTC
			S15	TATAAAATATTGCCCAATGTGCGGAAGGAGTTTGGA		S15	GCAACATAATGCCTAGGGTTCCAAACGTTA
			S16	CTCATAAGGATTTCGAGGCGGGTTAAACGACATGTA		S16	CTGGGAAAGACTCTTCGTTCACTTCGTCTT
			S17	GCTTTTTTCAACAATTTTATCACCAGATGTCATTA		S17	GTGTACATCCAATTTGTAGCTTGATAGATG
			S18	TGAGCAGTGTCACCTGTTTCCGTATCTGCTTTTTTC		S18	ACAACAGTGTATCGTTCATCAGAAACGGGT
			S19	AAGAAATCCGGGAAGTTTTGTTCTACAGAGCGAACGG		S19	CAAAAGTATCTTGTGAAAGCGAAAGAACCA
			S20	GTCAATAACTAGACGAGCTAACGTTTGTCGCTGTTT
			S21	TGTTATCTCCTGTGATGTAAAATAACCCTTCTATC
			S22	TAATACAAAATATTCATAACTCCTACATCATTATATA
			S23	TTGCAAACCTAACTTATCTTTGTTTTTTTGCTTTTC
			S24	GGAACAGGCGCGCGCTGGGATTTAAAAGCAGAAGGC
			S25	CACGTACTTTAATCGGCATCAAACCACCTCGATTTC
			S26	CAAGATATGCTAGAAATGGCGCAAATAGCGCGCG
			S27	ACGTTTGCGGTAGTTTTACCGGGCACGGTCAAATAT
			S28	CAAAACAGAGAACGCGTGTTCATTATCGGACATCTTA
			S29	TTTTGAAATATGAGGACTTAGAAAATGAAAAAAAT
			S30	AAAAACTATGCAATTAGCAAAGTGATTTTATGTAATT
			S31	TAACGAGCCAATTAAACCATCTTCTTCTAGTAAT
L.mono_L.mono_str_4b_H7858
RliB/CRISPR			CRISRP-I			CRISPR-II
S1	GAAAGTCATTACTTTTGGTTATTTTGCTGCTTCTGC
S2	ATACTACACGCTATTGTTGTTTTCCAAAGGAACCAA
S3	TTTCAAAGGTAATCCCTTCATCATGACTGAGGAGTCC
L.mono_FSL_J2-071
RliB/CRISPR			CRISRP-I			CRISPR-II
S1	ACGATTGAAAAACTGCAAAAGGTCGCAGACTTCTT
S2	TTTCCCACTACTGCCTTAAAATGCGTGCCTGGCGTGA
S3	ACATGCGACACAGTTCGCGGTGAAATTCCGCAGC
S4	ATCTCTATCAATTGGCAAAAGTGAATTTGTGGTAGT
S5	TTGTCATCATATTTAAAAACTTTTATTAACTCACT
S6	ATTTTTAACATAAAAAATAAGCCTACTCGGCTTT
S7	ATGTGTAATTTTATTGGCTTCATTGATTAGTGTTTC
S8	TTATGACTTCATCACCTTCCATGTAACACTATTTT
S9	ATCACTCCCGGCTTATCTAGCGGATTCCCTTGTTT
S10	GGAATCACGGATAGTCAGGCGAAGATAACTAAACC
L.mono_FSL_J1-194
RliB/CRISPR			CRISRP-I			CRISPR-II
S1	GAAAGTCATTACTTTTGGTTATTTTGCTGCTTCTGC					S1	ACATGCCAAAAGCTGTCAAGAAGGCAGTAA
S2	ATACTACACGCTATTGTTGTTTTCCAAAGGAACCAA					S2	TTTATTCACCGGACAAGAAACGACCTCGTC
S3	TTTCAAAGGTAATCCCTTCATCATGACTGAGGAGTCC					S3	GAACTTCTTCACCATCCTTCATTTCTGTTT
						S4	TCAGACTTCTATATCCACAATAAAAGCCCT
						S5	GCATCGTACCCCAGTTCATGAAGCGCGGTA
						S6	ACAAAACTCTCTAATTCAATTGCTCCATCA
						S7	TTTATAAAGAATACTTGCGGGGCATAAATG
						S8	TCAAAGAGTTTATACCTGTTTTGATTGAGT
						S9	TAATATTCTTCCCCCCCATCGCTAACAGGG
L.mono_FSL_N3-165
RliB/CRISPR			CRISRP-I			CRISPR-II
S1	GAAAGTCATTACTTTTGGTTATTTTGCTGCTTCTGCA					S1	TTCGTCCAATGTACCTCGCCTTTTTTGTCT
S2	AATACTACACGTTATTGTTGTTTTCCAAAGGAACCAA					S2	ACCGAAGTAGGTTAGGGTATCGCCGATTTT
S3	CTGGAGTCCCGTTAAAAATTGAGCAGTGGGACAT					S3	GGAGACACCCATTTCAAGCACACCCCTTTT
S4	CGAAAAAAAGGCAGTTTGTATATGGCACCTGTTGCGCT					S4	CGACACATCGAGTCGTCCGGTTTTACTTAC
						S5	AGAAAATCCGCAATCAATCCAAGCAGAAAT
						S6	TCGAATGTGTAAGCTTCTGAGTAACCTAGCA
						S7	TAACCTTTAAAATTAAATTGAAGGTGCGGA
						S8	AACAATTGACCGGGAATTCATCAATAATTA
						S9	TCATATATTATGAATATCGAGATAGTGTTC
						S10	GTTTTCTATTTTGGTGACTTTAGTACTTTT
						S11	ATGGGAATGCCATAGTTATTACCAATATTG
						S12	TATTCGATCTATCGGACGTGTCGACATTAT
						S13	TATTGACTCGGAAATGAAAACAAAAGGTCA
						S14	TACATCGCTACCAATCAATCCGCTATTAAG
						S15	GTTTGTGGAAGGAGTTTGGAATGAAAAAAT
L.mono_FSL_J1-208
RliB/CRISPR			CRISRP-I			CRISPR-II
S1	TCGTTTGCAAATGAATCGCTCTTCTGGCTCGTATCAG					S1	AAGTGACTCATTTGGTAGAAAACTCTATTT
S2	TGTAGTCATCAACTTGTTCAAAGTATCTCACTATA					S2	AATCTCCTTATTTTTTTGATATTCGTTCAT
						S3	TCTTGAAATGTTCTCCAGCCTTCAACACAT
						S4	GCGCGGTGTATTCAAAAGAATTGCTAATGG
						S5	ATAACCGAGTATAGTAGTAATCGTTTTCGA
						S6	TGCATCGTCGTCAAAGTTGGTGCTAAACCT
						S7	CTTTTACATCTTCTTCTAATGAAAAATATT
						S8	ATGTAATTGATGAAATGGAGCAAAAAGAAT
						S9	ATTTCGAAAGTGCGTTTGCAGGTGTAAAAA
						S10	GTATTTTCCGTTTTCTTTTTTAAAACTTAT
						S11	CAAACTGTTTAAATGCGTTTTTAGCAACAT
						S12	CTTTGACTGTGTCGAATCTCAACGCTGTTT
						S13	ATACTTTCAATTGTCTCACTTTCAAAAACA
						S14	CTCTGCAAAGTAAGCTCGATATGGACAAAT
						S15	TCGATTAATGCCATTAAAATCTGAATCCCC
						S16	CACCCTAGCAAACAGTTTATTAGAAGCATA
						S17	CGGTGCTTTGAAACCGTCATCTAGCTTCAC
						S18	ATTGAGTGTTTTAGATTGCAGAGCTTTCCA
L.mono_HPB2262
RliB/CRISPR			CRISRP-I			CRISPR-II
S1	GGACTCCTCAGTCATGATGAAGGGATTACCTTTGAAA
S2	TTGGTTCCTTTGGAAAACAACAATAGCGTGTAGTAT
S3	GCAGAAGCAGCAAAATAACCAAAAGTAATGACTTTC
L.mono_J1816
RliB/CRISPR			CRISRP-I			CRISPR-II
S1	GGACTCCTCAGTCATGATGAAGGGATTACCTTTGAAA
S2	TTGGTTCCTTTGGAAAACAACAATAGCGTGTAGTAT
S3	GCAGAAGCAGCAAAATAACCAAAAGTAATGACTTTC
L.mono_J1-220
RliB/CRISPR			CRISRP-I			CRISPR-II
S1	GGACTCCTCAGTCATGATGAAGGGATTACCTTTGAAA
S2	TTGGTTCCTTTGGAAAACAACAATAGCGTGTAGTAT
S3	GCAGAAGCAGCAAAATAACCAAAAGTAATGACTTTC
L.mono_str_Scott_A
RliB/CRISPR			CRISRP-I			CRISPR-II
S1	GGACTCCTCAGTCATGATGAAGGGATTACCTTTGAAA
S2	TTGGTTCCTTTGGAAAACAACAATAGCGTGTAGTAT
S3	GCAGAAGCAGCAAAATAACCAAAAGTAATGACTTTC
L.mono_FSL_J1-175
RliB/CRISPR			CRISRP-I			CRISPR-II
S1	GAAAGTCATTACTTTTGGTTATTTTGCTGCTTCTGC					S1	GGCGATTCTGTTGAAACTGCAACGAAACTT
S2	ATACTACACGCTATTGTTGTTTTCCAAAGGAACCAA					S2	CCACGTCAGACCAAGAACTTAAAACTATGC
S3	TTTCAAAGGTAATCCCTTCATCATGACTGAGGAGTCC					S3	CTAAATTCATGTTGCGGGATGTTGTGGATG
						S4	GAACTTCTTCACCATCCTTCATTTCTGTTT
						S5	TCAGACTTCTATATCCACAATAAAAGCCCT
						S6	GCGAGTCAATTCATCAAACCCAATCAGAAA
						S7	GTGTACACGATAGTCCAAGTCGGTATTTCC
						S8	CTCACGTTGTCAAGGTCAAATTTTAGATATG
						S9	GAGGTTCGTGGGGGTAATCCCGGCTTGCGA
						S10	AGAGGCAACGAGACTACAGACGCACTTAGA
						S11	TTTGGTCGAATTCTTCCGCATCTTTAAACT
						S12	TTAATGAAGAACTAGAAACAATTGAAAACA
						S13	GCACGTATGATCGTCTTCTTTGATGACCTC
						S14	TACTCGTATAAAAATCAAGAGAGACGTATT
						S15	CTTCCGCGTTACATGTTTGACATCAAGTAA
						S16	GGTTGTGCCGTCACCCGTTGGTGGTAGGCT
						S17	TTTTCTTTTTCACGATGCGATCGAACGTTT
						S18	AGTGCAATATTTAGCGTACACATCTTTTAC
						S19	TTGGTCAATAGATGACTGTATTTCTTGCTC
						S20	TGAAACACACAACATTTCAGAATGGCTTAG
						S21	ACTTACTGAACAACATTGATTACCACAGTT
						S22	TAATAAACAAGAAATATTACTTCATGAATC
						S23	CACTATCCACTACAGTGATTTGTATTGTGC
						S24	GTAATCCCAATTAACCCCGCAGAGGGTGTA
						S25	TGTCATGGCGAAAGGTAAAACGGTCGATTG
						S26	AGTGTTGGAGACTGCAAGGATTTCCGGATT
						S27	AACCTGCAGGTGCTGTGTTCACGTCAGCAA
						S28	TTGATGAGAATCTATACAGGTACTTAACCG
						S29	TGTTGTCAAAGATGGTAATAAATGGGTGAC
						S30	CATCGAATTGATACTTTTCGAGTGAAGCAA
						S31	GTGGGAAACGTTAAATATTATAAAACAGAT
						S32	GCATCGTACCCCAGTTCATGAAGCGCGGTA
						S33	ACAAAACTCTCTAATTCAATTGCTCCATCA
						S34	TTTATAAAGAATACTTGCGGGGCATAAATG
						S35	GTCTAAACTTGGAATATAACTTAGGTCTTG
						S36	ACTGATGAAAGTATTTCTCCAATGACAAGT
						S37	TTAAATACGATGGAATTAATCTATCGATGC
						S38	TCAAAGAGTTTATACCTGTTTTGATTGAGT
						S39	TAATATTCTTCCCCCCCATCGCTAACAGGG
L.mono_FSL_J2-064
RliB/CRISPR			CRISRP-I			CRISPR-II
S1	GAAAGTCATTACTTTTGGTTATTTTGCTGCTTCTGC
S2	ATACTACACGCTATTGTTGTTTTCCAAAGGAACCAA
S3	TTTCAAAGGTAATCCCTTCATCATGACTGAGGAGTCC
L.mono_FSL_J2-003
RliB/CRISPR			CRISRP-I			CRISPR-II
NA			S1	TACTCCGTTAATGTTTTAGATGCTTTTTTAACAGC
			S2	ATTTTTTTTATTCCAGCTTTTGCGTATCCGGCTTTTT
			S3	TTGTTTAGCTCCGTCAATTGAAAGTCTCGCAATAG
			S4	TTCTCGTAACTCTTGACGATTGCATTTTTTTACTCTC
			S5	TTTTGTCGCATAAATTCTTTGATGTGGCGGACTGACG
			S6	AACAGTATCATCACGTTGTTATTGCTGTCACCTGT
			S7	TAACCAAGCATTGCCAAAAACTCGTCTGTTGATAAT
			S8	TTCTATTGCAGAACAGAATGAATTGTATGCACAAGG
			S9	TCGTTAATCATAATTGATGAAAGTCATCATGTGTTAG
			S10	ACGGGTACCAGCTTTGATTTGCCGTTTTCAATTATT
			S11	TTTATCACTCCTATACTTTTCTTATTTCTGTAAAT
			S12	GCTTTTTTCAACAATTTTATCACCAGATGTCATTA
			S13	ATAGATTAGTAGGGAAATAATATGTAATGGTTACTG
			S14	AAGAAATCCGGGAAGTTTTGTTCTACAGAGCGAACGG
			S15	CTTCTTAACCCTTTAACACAAGCGCAAGATGGCTGT
			S16	TTAATAAATCCGATGGTGATGCCTATGTTATACGTC
			S17	TAAAACATCGCTTCGTTATACAATGTCTTTTTATA
			S18	GTCAATAACTAGACGAGCTAACGTTTGTCGCTGTTT
			S19	GTGTAATTCTTAATTCCGTATTGATTCGCTAGTTTT
			S20	TAATACAAAATATTCATAACTCCTACATCATTATATA
			S21	TTGCAAACCTAACTTATCTTTGTTTTTTTGCTTTTC
			S22	TTGGATTTTATTAAATACAGAGTCACGGATTGTATTT
			S23	ATGAATGTATTAGCTACATGGACAACTATGCAACAGT
			S24	TACGATAATACGAGTTTTTCAATAGGCAGACCTCC
			S25	CCGGACAAATCCACTTTCATGGCTAGAGCCGCTTTC
			S26	GGTGAATTCGTCACAAGTATTAAGTCAATTACAGCG
			S27	GTTATTAAAGGCTATATAGACAAGGTCTTAAGCGAAC
			S28	AGAAATATGGGAAGCTGGACCAGAAAACTTGGCAAG
			S29	TTTATTGTCGATAAGCTCATGACAGATGAATCACT
			S30	AAAGGTAAAAATATTCTTGCTGTGGCAGGTCCTGAT
			S31	CTCTTCCACTTTTGCTGCTTTTTCCGCATCTGGTACAA
			S32	TAAGGTCATATAAGAAAAAATGTATTTTTTCCC
			S33	CAAGATATGCTAGAAATGGCGCAAATAGCGCGCG
			S34	ACGTTTGCGGTAGTTTTACCGGGCACGGTCAAATAT
			S35	AAGCTACCCCTGCAAGACATGAAATAATCGCAATGCC
			S36	GGCTTTCTGGAATTGTTTCGCTGACATCCCTGCCAG
			S37	AAAAACTATGCAATTAGCAAAGTGATTTTATGTAATT
