# Supplementary material for: A PNPase Dependent CRISPR System in Listeria
Source: PLoS Genet. 2014 Jan 9;10(1):e1004065. doi: 10.1371/journal.pgen.1004065 (PMC3886909; doi:10.1371/journal.pgen.1004065)
Supplement: Table S3 — Summary of the spacer composition of CRISPR arrays in Listeria (provided as an Excel table). (XLSX) [file pgen.1004065.s009.xlsx]

## Sheet: Table-S3
Supplementary Table S3. Summary of the spacer composition of CRISPR arrays in Listeria
	RliB/CRISPR		CRISPR-I		CRISPR-II		Total
Number of spacers per array	3 to 11		20 to 58		9 to 40
Total number of spacers	209		343		426		978
Unique spacers in array	42 (20%)		123 (36%)		183 (43%)		348 (36%)
Unique spacers matching plasmids (Genbank)	0		0		0		0
Unique spacers matching bacteriophages (Genbank)	13 (31%)		36 (21%)		57 (31%)		106 (30%)
Unique spacers matching prophages	11 (26%)		37 (30%)		54 30%)		102 (29%)
spacers matching viral sequences (Genbank and prophages)	14 (33%)		51 (41%)		77 (42%)		142 (41%)
Spacers with 100% match (Genbank and prophages)	6 (14%)		19 (15%)		44 (24%)		69 (27%)
Spacers matching Listeria Genome	0		0		0		0
Self-targeting spacers	2		3		2		7
