# Supplementary material for: A PNPase Dependent CRISPR System in Listeria
Source: PLoS Genet. 2014 Jan 9;10(1):e1004065. doi: 10.1371/journal.pgen.1004065 (PMC3886909; doi:10.1371/journal.pgen.1004065)
Supplement: Table S4 — Description of the unique spacers of the CRISPR-I targeting phage and prophage regions (provided as an Excel table). (XLSX) [file pgen.1004065.s010.xlsx]

## Sheet: Feuil1
Supplementary Table 4. Description of the unique spacers of the CRISPR-I targeting phage and prophage regions
				Total_spacers with taget		51
				Intergenic target		6
				antisens target		26
				sens target		19
CRISPR-I
	spacer number	spacer size	Phage name	Phage/Prophage	Lifestyle	Family	Genome NC number	Start of the match	End of the match	Identity % of the match	Size of the match	Spacer Orientation	Target Orientation	Type of Target	ID of the Target	ID of the Target	Target description
Finland 1998	S1	35	NA	Prophage	temperate		NC_018591	685766	685799	100	34	D	D	Genic	LMOSLCC2482_0648	_YP_006692601.1_	hypothetical protein
			NA	Prophage	temperate		NC_013766	684519	684552	100	34	D	D	Genic	LM5578_0671	_YP_003412788.1_	hypothetical protein
Finland 1998	S2	35	P70	Phage-Genbank	virulent	Siphoviridae	NC_018831	52309	52340	93.75	32	D	D	Genic	P70_0075	_YP_006905940.1_	hypothetical protein
Finland 1998	S9	37	B054	Phage-Genbank	temperate	Myoviridae	NC_009813	37396	37432	100	37	D	D	Genic	LiPB054_gp57	_YP_001468761.1_	gp57
Finland 1998	S12	37	P70	Phage-Genbank	virulent	Siphoviridae	NC_018831	9319	9355	97.30	37	D	NA	Intergenic
Finland 1998	S14	37	A511	Phage-Genbank	virulent	Myoviridae	NC_009811	127192	127221	96.67	30	D	NA	Intergenic
Finland 1998	S17	37	B025-like	Prophage	temperate		NC_018586	1266664	1266700	97.30	37	D	D	Genic	LMOSLCC2540_1270	_YP_006678813.1_	phage minor structural protein
			B025-like	Prophage	temperate		NC_018592	1261843	1261879	97.30	37	D	D	Genic	LMOSLCC5850_1283	_YP_006696110.1_	phage minor structural protein
			B025-like	Prophage	temperate		NC_017546	1281536	1281572	97.30	37	D	D	Genic	LMKG_00999	_YP_005968196.1_	hypothetical protein
Finland 1998	S22	35	P70	Phage-Genbank	virulent	Siphoviridae	NC_018831	52768	52734	97.14	34	C	D	Genic	P70_0077	_YP_006905942.1_	gp77 hypothetical protein
Finland 1998	S23	34	A118	Phage-Genbank	temperate	Siphoviridae	NC_003216	31193	31160	100	34	C	D	Genic	A118p47	_NP_463508.1_	gp43
			A118-ike	Prophage	temperate		NC_017545	2393891	2393924	100	34	D	C	Genic	LMOG_03099	_YP_005966312.1_	gp44
			A118-ike	Prophage	temperate		NC_017544	2349946	2349979	100	34	D	C	Genic	LMRG_01522	_YP_005963428.1_	gp44
			A118-ike	Prophage	temperate		NC_003210	2395783	2395816	100	34	D	C	Genic	lmo2322	_NP_465846.1_	gp44 [Bacteriophage A118]
			A006-like	Prophage	temperate		NC_013768	2475609	2475642	100	34	D	C	Genic	LM5923_2469	_YP_003417672.1_	gp44
			A006-like	Prophage	temperate		NC_013766	2508878	2508911	100	34	D	C	Genic	LM5578_2518	_YP_003414627.1_	gp44
			A006-like	Prophage	temperate		NC_003212	2439145	2439178	97.06	34	D	C	Genic	lin2416	_NP_471746.1_	gp44 [Bacteriophage A118]
Finland 1998	S24	35	A006	Phage-Genbank	temperate	Siphoviridae	NC_009815	18012	18046	100	35	D	D	Genic	YP_001468858.1	_	gp18
			B025-like	Prophage	temperate		NC_018586	1268323	1268357	100	35	D	D	Genic	LMOSLCC2540_1272	_YP_006678815.1_	hypothetical protein
			A006-like	Prophage	temperate		NC_017545	2685387	2685353	100	35	C	C	Genic	LMOG_02987	_YP_005966595.1_	gp18
Finland 1998	S25	37	A118	Phage-Genbank	temperate	Siphoviridae	NC_003216	38935	38899	100	37	C	D	Genic	A118p67	_NP_463528.1_	gp63
			A006	Phage-Genbank	temperate	Siphoviridae	NC_009815	36230	36194	100	37	C	D	Genic	LiPA006_gp56	_YP_001468896.1_	gp56
			A118-ike	Prophage	temperate		NC_017545	2385559	2385595	100	37	D	C	Genic	LMOG_03115	_YP_005966295.1_	gp63
			A118-ike	Prophage	temperate		NC_018593	2598472	2598508	100	37	D	C	Genic	LMOSLCC7179_2535	_YP_006700228.1_	hypothetical protein
Finland 1998	S27	37	A500	Phage-Genbank	temperate	Siphoviridae	NC_009810	28158	28194	97.30	37	D	D	Genic	LiPA500_gp36	_YP_001468422.1_	gp37
			A006-like	Prophage	temperate		NC_017545	2715902	2715866	100	37	C	C	Genic	LMOG_02943	_YP_005966637.1_	phage antirepressor protein/Antirepressor
			A118-like	Prophage	temperate		NC_017545	2394967	2394931	91.89	37	C	C	Genic	LMOG_03097	_YP_005966314.1_	gp37
			A006-like	Prophage	temperate		NC_018588	2412252	2412216	91.89	37	C	C	Genic	LMOSLCC2372_2381	_YP_006685708.1_	phage antirepressor protein
			A006-like	Prophage	temperate		NC_018589	2411862	2411826	91.89	37	C	C	Genic	LMOSLCC2479_2378	_YP_006688641.1_	phage antirepressor protein
			A118-ike	Prophage	temperate		NC_003210	2396861	2396825	100	37	C	C	Genic	lmo2324	_NP_465848.1_	similar to anti-repressor [Bacteriophage A118]
			A006-like	Prophage	temperate		NC_013768	2476688	2476652	100	37	C	C	Genic	LM5923_2471	_YP_003417674.1_	phage antirepressor protein
			A006-like	Prophage	temperate		NC_013766	2509957	2509921	100	37	C	C	Genic	LM5578_2520	_YP_003414629.1_	phage antirepressor protein
			A118-like	Prophage	temperate		NC_018593	2607738	2607702	100	37	C	C	Genic	LMOSLCC7179_2551	_YP_006700244.1_	phage antirepressor protein
Finland 1998	S29	35	P70	Phage-Genbank	virulent	Siphoviridae	NC_018831	52313	52280	100.00	34	C	D	Genic	P70_0075	_YP_006905940.1_	gp75
Finland 1998	S31	35	P70	Phage-Genbank	virulent	Siphoviridae	NC_018831	51119	51085	97.14	35	C	D	Genic	P70_0072	_YP_006905937.1_	gp72
Finland 1998	S34		B054	Phage-Genbank	temperate	Myoviridae	NC_009813	39161	39195	94.29	35	D	D	Genic	LiPB054_gp61	_YP_001468765.1_	gp61
		35	B054-like	Prophage	temperate		NC_003212	1259777	1259811	100	35	D	D	Genic	lin1252	_NP_470589.1_	hypothetical protein
			B054-like	Prophage	temperate		NC_003212	1749030	1748996	100	35	C	C	Genic	lin1745	_NP_471081.1_	hypothetical protein
Finland 1998	S36	36	B054	Phage-Genbank	temperate	Myoviridae	NC_009813	596	561	91.67	36	C	D	Genic	_LiPB054_gp01	_YP_001468705.1_	TerS
			B054-like	Prophage	temperate		NC_003212	1739423	1739458	91.67	34	D	C	Genic	lin1733	_NP_471069.1_	weakly similar to phage related proteins
Finland 1998	S38	38	P70	Phage-Genbank	virulent	Siphoviridae	NC_018831	51654	51617	90	38	C	D	Genic	P70_0074	_YP_006905939.1_	gp74
Finland 1998	S40	36	PSA-like	Prophage	temperate		NC_003212	2618599	2618564	100	36	C	C	Genic	lin2599	_NP_471929.1_	hypothetical protein
			B025-like	Prophage	temperate		NC_017529	1231317	1231352	100	36	D	NA	Intergenic
			A500-like	Prophage	temperate		NC_017529	2697850	2697815	100	36	C	C	Genic	lmo4a_2640	_YP_005927633.1_	hypothetical protein
			B025-like	Prophage	temperate		NC_017537	1229274	1229309	100	36	D	D	Genic	LMM7_1255	_YP_005947318.1_	hypothetical protein
			A118-like	Prophage	temperate		NC_017537	2694816	2694781	100	36	C	C	Genic	LMM7_2687	_YP_005948750.1_	hypothetical protein
			B025-like	Prophage	temperate		NC_011660	1424679	1424644	100	36	C	C	Genic	LMHCC_1401	_YP_002350360.1_	hypothetical protein
			A118-like	Prophage	temperate		NC_011660	2935371	2935406	100	36	D	D	Genic	LMHCC_2959	_YP_002351904.1_	hypothetical protein
			A006-like	Prophage	temperate		NC_013768	2471567	2471532	97.22	36	C	NA	Intergenic
			A006-like	Prophage	temperate		NC_013766	2504836	2504801	97.22	36	C	NA	Intergenic
Finland 1998	S41	37	B025-like	Prophage	temperate		NC_018586	1239096	1239130	100	35	D	D	Genic	LMOSLCC2540_1237	_YP_006678780.1_	hypothetical protein
			B025-like	Prophage	temperate		NC_017529	1233213	1233247	91.43	35	D	D	Genic	lmo4a_1236	_YP_005926229.1_	hypothetical protein
			B025-like	Prophage	temperate		NC_017537	1231172	1231206	91.43	35	D	D	Genic	LMM7_1262	_YP_005947325.1_	hypothetical protein
			B025-like	Prophage	temperate		NC_011660	1422781	1422747	91.43	35	C	C	Genic	LMHCC_1394	_YP_002350353.1_	hypothetical protein
			A118-like	Prophage	temperate		NC_017545	2387551	2387517	100	35	C	C	Genic	LMOG_03110	_YP_005966301.1_	gp54
			A118-like	Prophage	temperate		NC_003210	2390225	2390191	100	35	C	C	Genic	lmo2312	_NP_465836.1_	hypothetical protein
Finland 1998	S43	37	B025-like	Prophage	temperate		NC_018592	1264144	1264108	94.59	37	C	D	Genic	LMOSLCC5850_1286	_YP_006696113.1_	hypothetical protein
Finland 1998	S44	36	B025	Phage-Genbank	temperate	Siphoviridae	NC_009812	37720	37685	100	36	C	D	Genic	LiPB025_gp60	_YP_001468699.1_	gp60
			PSA-like	Prophage	temperate		NC_008555	1220856	1220821	97.22	36	C	D	Genic	lwe1216	_YP_849413.1_	phage-related DNA primase/helicase
			B025-like	Prophage	temperate		NC_003212	2612385	2612420	100	36	D	C	Genic	lin2587	_NP_471917.1_	similar to bacteriophage protein
			B025-like	Prophage	temperate		NC_018586	1244880	1244845	100	36	C	D	Genic	LMOSLCC2540_1250	_YP_006678793.1_	bacteriophage primase
			B025-like	Prophage	temperate		NC_017529	1237618	1237583	100	36	C	D	Genic	lmo4a_1246	_YP_005926239.1_	bacteriophage primase
			B025-like	Prophage	temperate		NC_017537	1235577	1235542	100	36	C	D	Genic	LMM7_1272	_YP_005947335.1_	phage/plasmid primase, P4 family
			B025-like	Prophage	temperate		NC_011660	1418376	1418411	100	36	D	C	Genic	LMHCC_1384	_YP_002350343.1_	P4 family phage/plasmid primase
			B025-like	Prophage	temperate		NC_018592	1240223	1240188	97.22	36	C	D	Genic	LMOSLCC5850_1262	_YP_006696089.1_	phage-related DNA primase/helicase
			B025-like	Prophage	temperate		NC_017546	1258109	1258074	100	36	C	D	Genic	LMKG_01027	_YP_005968171.1_	gp60 protein
			B025-like	Prophage	temperate		NC_013768	1273313	1273278	100	36	C	D	Genic	LM5923_1295	_YP_003416499.1_	hypothetical protein
			B025-like	Prophage	temperate		NC_013766	1306609	1306574	100	36	C	D	Genic	LM5578_1342	_YP_003413454.1_	hypothetical protein
Finland 1998	S45	37	P70	Phage-Genbank	virulent	Siphoviridae	NC_018831	51735	51707	100	29	C	D	Genic	P70_0074	_YP_006905939.1_	gp74
Finland 1998	S48	36	P70	Phage-Genbank	virulent	Siphoviridae	NC_018831	4649	4684	97.22	36	D	D	Genic	P70_006	_YP_006905871.1_	gp6 endolysin
Finland 1998	S49	37	PSA	Phage-Genbank	temperate	Siphoviridae	NC_003291	30624	30657	100	34	D	D	Genic	_2389p50_	NP_511031.1_	hel = important for replication of DNA helicase
			B025-like	Prophage	temperate		NC_018586	1243259	1243295	100	37	D	D	Genic	LMOSLCC2540_1248	_YP_006678791.1_	helicase
			B025-like	Prophage	temperate		NC_018592	1238602	1238638	100	37	D	D	Genic	LMOSLCC5850_1260	_YP_006696087.1_	helicase
Finland 1998	S51	35	A500	Phage-Genbank	temperate	Siphoviridae	NC_009810	32786	32752	90	35	C	D	Genic	LiPA500_gp48	_YP_001468434.1_	gp49
Finland 1998	S52 n°9	35	B054	Phage-Genbank	temperate	Myoviridae	NC_009813	22420	22397	92.3	26	C	D	Genic	LiPB054_gp29	_YP_001468733.1_	gp29
			B054-like	Prophage	temperate		NC_003212	1292043	1292011	96.97	33	C	D	Genic	lin1293	_NP_470629.1_	hypothetical protein
			B054-like	Prophage	temperate		NC_003212	1717599	1717631	96.97	33	D	C	Genic	lin1705	_NP_471041.1_	hypothetical protein
Finland 1998	S57 n°12	37	B025-like	Prophage	temperate		NC_017529	1230421	1230457	100	37	D	D	Genic	lmo4a_1229	_YP_005926222.1_	C-5 cytosine-specific DNA methylase
			A500-like	Prophage	temperate		NC_017529	2698746	2698710	100	37	C	C	Genic	lmo4a_2641	_YP_005927634.1_	C-5 cytosine-specific DNA methylase
			B025-like	Prophage	temperate		NC_017537	1228377	1228413	100	37	D	D	Genic	LMM7_1254	_YP_005947317.1_	cytosine-specific methyltransferase
			A118-like	Prophage	temperate		NC_017537	2695712	2695676	100	37	C	C	Genic	LMM7_2689	_YP_005948752.1_	hypothetical protein
			B025-like	Prophage	temperate		NC_011660	1425576	1425540	100	37	C	C	Genic	LMHCC_1402	_YP_002350361.1_	cytosine-specific methyltransferase
			A118-like	Prophage	temperate		NC_011660	2934475	2934511	100	37	D	D	Genic	LMHCC_2957	_YP_002351902.1_	hypothetical protein
L99	S3 n°53	29	Unclassified	Prophage-SelfTargeting	temperate		NC_017529	103326	103298	100	29	C	D	Genic	lmo4a_0100	_YP_005925091.1_	hypothetical protein
			Unclassified	Prophage	temperate		NC_017537	103326	103298	100	29	C	D	Genic	LMM7_0105	_YP_005946169.1_	hypothetical protein
			Unclassified	Prophage	temperate		NC_011660	2550698	2550726	100	29	D	C	Genic	LMHCC_2559	_YP_002351508.1_	hypothetical protein
L99	S7 n°57	36	B054	Phage-Genbank	temperate	Myoviridae	NC_009813	26034	25999	100	36	C	NA	Intergenic
			B054-like	Prophage	temperate		NC_003212	1713141	1713176	100	36	D	NA	Intergenic
	S8 n°58	37	Unclassified	Prophage	temperate		NC_018591	713992	714024	100	33	D	C	Genic	LMOSLCC2482_0685	_YP_006692638.1_	hypothetical protein
			B025-like	Prophage	temperate		NC_018592	1266114	1266145	96.88	32	D	C	Genic	LMOSLCC5850_1291	_YP_006696118.1_	hypothetical protein
	S11 n°62	37	Unclassified	Prophage-SelfTargeting	temperate		NC_017529	80818	80782	100	37	C	D	Genic	lmo4a_0076	_YP_005925067.1_	phage-related DNA polymerase family protein
			Unclassified	Prophage	temperate		NC_017537	80818	80782	100	37	C	D	Genic	LMM7_0078	_YP_005946142.1_	DNA polymerase
			Unclassified	Prophage	temperate		NC_011660	2573205	2573241	100	37	D	C	Genic	LMHCC_2586	_YP_002351535.1_	DNA polymerase
L99	S13 n°64	37	PSA	Phage-Genbank	temperate	Siphoviridae	NC_003291	21457	21493	100	37	D	C	Genic	2389p28	_NP_511009.1_	unknown Gp26 protein
			B025-like	Prophage	temperate		NC_017546	1246738	1246769	96.88	32	D	C	Genic	LMKG_03110	_YP_005968143.1_	gp36
			B025-like	Prophage	temperate		NC_018589	1246568	1246599	96.88	32	D	C	Genic	LMOSLCC2479_1240	_YP_006687503.1_	hypothetical protein
	S16 n°67	36	Unclassified	Prophage	temperate		NC_018591	698259	698225	91.43	35	C	D	Genic	LMOSLCC2482_0669	_YP_006692622.1_	phage head maturation protease
			Unclassified	Prophage	temperate		NC_013766	698664	698630	91.43	35	C	D	Genic	LM5578_0695	_YP_003412812.1_	hypothetical protein
L99	S19 n°44	36	A118	Phage-Genbank	temperate	Siphoviridae	NC_003216	22480	22515	94.44	36	D	C	Genic	A118p29	_NP_463490.1_	gp29
			B025-like	Prophage	temperate		NC_017529	1267110	1267145	94.44	36	D	C	Genic	lmo4a_1280	_YP_005926273.1_	bacteriophage protein GP29
			B025-like	Prophage	temperate		NC_017537	1265069	1265104	94.44	36	D	C	Genic	LMM7_1309	_YP_005947372.1_	hypothetical protein
			B025-like	Prophage	temperate		NC_011660	1388887	1388852	94.44	36	C	D	Genic	LMHCC_1347	_YP_002350306.1_	gp29
			B054-like	Prophage	temperate		NC_003212	1714669	1714634	94.44	36	C	D	Genic	lin1698	_NP_471034.1_	protein gp29 [Bacteriophage A118]
			A118-like	Prophage	temperate		NC_003210	2362606	2362571	94.44	36	C	D	Genic	lmo2274	_NP_465798.1_	protein gp29 [Bacteriophage A118]
			B025-like	Prophage	temperate		NC_018592	1267116	1267151	94.44	36	D	C	Genic	LMOSLCC5850_1293	_YP_006696120.1_	hypothetical protein
L99	S21 n°46	36	A500	Phage-Genbank	temperate	Siphoviridae	NC_009810	25196	25231	97.22	36	D	C	Genic	LiPA500_gp30	_YP_001468416.1_	integrase
			A500-like	Prophage	temperate		NC_003212	77124	77152	100	29	D	C	Genic	lin0071	_NP_469417.1_	hypothetical protein | similar to integrase
L99	S24 n°49	36	A500	Phage-Genbank	temperate	Siphoviridae	NC_009810	26746	26781	94.44	36	D	C	Genic	LiPA500_gp32	_YP_001468418.1_	gp33
			A006-like	Prophage	temperate		NC_018588	2414639	2414604	94.44	36	C	D	Genic	LMOSLCC2372_2388	_YP_006685715.1_	HTH domain-containing protein
			A118-like	Prophage	temperate		NC_011660	2926687	2926722	94.44	36	D	C	Genic	LMHCC_2943	_YP_002351888.1_	gp33
			A118-like	Prophage	temperate		NC_017537	2703499	2703464	94.44	36	C	D	Genic	LMM7_2703	_YP_005948766.1_	hypothetical protein
			A006-like	Prophage	temperate		NC_018589	2414249	2414214	94.44	36	C	D	Genic	LMOSLCC2479_2385	_YP_006688648.1_	HTH domain-containing protein
			A500-like	Prophage-SelfTargeting	temperate		NC_017529	2706533	2706498	94.44	36	C	D	Genic	lmo4a_2656	_YP_005927649.1_	HTH domain-containing protein
L99	S27 n°70	36	P70	Phage-Genbank	virulent	Siphoviridae	NC_018831	5241	5270	96.67	30	D	D	Genic	P70_006	_YP_006905871.1_	gp6 endolysin
J0161	S3 n°36	36	B025	Phage-Genbank	temperate	Siphoviridae	NC_009812	27538	27503	97.22	36	C	D	Genic	LiPB025_gp39	_YP_001468678.1_	gp39
			B025-like	Prophage	temperate		NC_011660	1427417	1427452	97.22	36	D	C	Genic	LMHCC_1406	_YP_002350365.1_	hypothetical protein
			B025-like	Prophage	temperate		NC_017537	1226537	1226502	97.22	36	C	D	Genic	LMM7_1250	_YP_005947313.1_	hypothetical protein
			B025-like	Prophage	temperate		NC_017529	1228581	1228546	97.22	36	C	D	Genic	lmo4a_1226	_YP_005926219.1_	bacteriophage gp29
			B025-like	Prophage	temperate		NC_018589	1248610	1248575	97.22	36	C	D	Genic	LMOSLCC2479_1244	_YP_006687507.1_	hypothetical protein
			B025-like	Prophage	temperate		NC_018588	1248952	1248917	97.22	36	C	D	Genic	LMOSLCC2372_1245	_YP_006684572.1_	hypothetical protein
J0161	S8 n°4	36	B054-like	Prophage	temperate		NC_003212	1296686	1296721	94.44	36	D	NA	Intergenic
J0161	S9 n°3	36	A118	Phage-Genbank	temperate	Siphoviridae	NC_003216	18563	18598	100	36	D	D	Genic	A118p20	_NP_463481.1_	gp20
			A118-like	Prophage	temperate		NC_017545	2364997	2364962	97.22	36	C	C	Genic	LMOG_03138	_YP_005966272.1_	gp20
			A118-like	Prophage	temperate		NC_017544	2325419	2325384	97.22	36	C	C	Genic	LMRG_01549	_YP_005963400.1_	long tail fiber
			A118-like	Prophage	temperate		NC_003210	2367099	2367064	97.22	36	C	C	Genic	lmo2283	_NP_465807.1_	protein gp20 [Bacteriophage A118]
			A118-like	Prophage	temperate		NC_018593	2577858	2577823	97.22	36	C	C	Genic	LMOSLCC7179_2512	_YP_006700205.1_	hypothetical protein
J0161	S13 n°6	34	A118	Phage-Genbank	temperate	Siphoviridae	NC_003216	19172	19205	100	34	D	D	Genic	A118p21	_NP_463482.1_	gp21
			A118-like	Prophage	temperate		NC_017544	2324810	2324777	100	34	C	C	Genic	LMRG_01550	_YP_005963399.1_	short tail fiber
J0161	S14 n°41	36	A006-like	Prophage	temperate		NC_013768	2475926	2475891	100	36	C	C	Genic	LM5923_2470	_YP_003417673.1_	hypothetical protein
			A006-like	Prophage	temperate		NC_013766	2509195	2509160	100	36	C	C	Genic	LM5578_2519	_YP_003414628.1_	hypothetical protein
			A118-like	Prophage	temperate		NC_017544	2350263	2350228	97.22	36	C	C	Genic	LMRG_01521	_YP_005963429.1_	gp43
J0161	S15 n°5	36	PSA-like	Prophage	temperate		NC_008555	1216307	1216341	100	35	D	NA	Intergenic
J0161	S16 n°40	36	A118	Phage-Genbank	temperate	Siphoviridae	NC_003216	1085	1051	91.43	36	C	D	Genic	A118p02	_NP_463463.1_	DNA maturation and packaging putative terminase large subunit
J0161			A500	Phage-Genbank	temperate	Siphoviridae	NC_009810	1087	1053	91.43	36	C	D	Genic	LiPA500_gp02	YP_001468388.1	TerL terminase large subunit
			A118-like	Prophage	temperate		NC_017544	2342834	2342868	91.43	35	D	C	Genic	LMRG_01532	_YP_005963417.1_	phage terminase large subunit
			A500-like	Prophage	temperate		NC_003212	94154	94120	91.43	35	C	D	Genic	lin0105	_NP_469451.1_	putative terminase large subunit from bacteriophage A118
			A500-like	Prophage	temperate		NC_017529	2689905	2689940	97.22	36	D	C	Genic	lmo4a_2623	_YP_005927616.1_	bacteriophage terminase large subunit
			A118-like	Prophage	temperate		NC_011660	2943316	2943281	97.22	36	C	D	Genic	LMHCC_2980	_YP_002351925.1_	pbsx family phage terminase large subunit
			A118-like	Prophage	temperate		NC_017537	2686871	2686906	97.22	36	D	C	Genic	LMM7_2666	_YP_005948729.1_	pbsx family phage terminase large subunit
J0161	S25 n°37	36	A118	Phage-Genbank	temperate	Siphoviridae	NC_003216	7017	6982	97.22	36	C	D	Genic	A118p09	_NP_463470.1_	gp9
			A500-like	Prophage	temperate		NC_003212	100360	100325	94.44	36	C	D	Genic	lin0113	_NP_469459.1_	Protein gp10 [Bacteriophage A118]
			A500-like	Prophage	temperate		NC_017529	2683742	2683777	100	36	D	C	Genic	lmo4a_2616	_YP_005927609.1_	bacteriophage GP10 protein
			A118-like	Prophage	temperate		NC_011660	2949479	2949444	100	36	C	D	Genic	LMHCC_2987	_YP_002351932.1_	similar to Gp10 of Bacteriophage A118
			A118-like	Prophage	temperate		NC_017537	2680708	2680743	100	36	D	C	Genic	LMM7_2659	_YP_005948722.1_	similar to putative gp10 of Bacteriophage A118
			A118-like	Prophage	temperate		NC_017544	2336944	2336979	97.22	36	D	C	Genic	LMRG_01539_YP_005963410.1_		gp10
			A118-like	Prophage	temperate		NC_017545	2376518	2376553	100	36	D	C	Genic	LMOG_03115	_YP_005966295.1_	gp63
			A118-like	Prophage	temperate		NC_003210	2378624	2378659	100	36	D	C	Genic	lmo2293	_NP_465817.1_	Protein gp10 [Bacteriophage A118]
J0161	S27 n°13	36	PSA	Phage-Genbank	temperate	Siphoviridae	NC_003291	14022	14057	97.22	36	D	D	Genic	2389p15	_NP_510996.1_	unknown Gp15 protein
SLCC2482	S1 n°30	37	B025	Phage-Genbank	temperate	Siphoviridae	NC_009812	9183	9147	91.89	37	C	D	Genic	LiPB025_gp14	YP_001468653.1	putative control of length of phage tail in morphogenesis Tmp
			B025-like	Prophage	temperate		NC_017537	1251043	1251007	91.89	37	C	D	Genic	LMM7_1292	_YP_005947355.1_	hypothetical protein
			B025-like	Prophage	temperate		NC_017529	1253084	1253048	91.89	37	C	D	Genic	lmo4a_1265	_YP_005926258.1_	phage tail tape measure protein
			B025-like	Prophage	temperate		NC_018592	1254655	1254619	91.89	37	C	D	Genic	LMOSLCC5850_1281	_YP_006696108.1_	phage tail tape measure protein
			B025-like	Prophage	temperate		NC_018586	1259477	1259441	97.30	37	C	D	Genic	LMOSLCC2540_1268	_YP_006678811.1_	phage tail tape measure protein
			B025-like	Prophage	temperate		NC_018589	1273993	1273957	94.59	37	C	D	Genic	_YP_006687549.1_	LMOSLCC2479_1286	phage tail tape measure protein
			B025-like	Prophage	temperate		NC_018588	1274335	1274299	94.59	37	C	D	Genic	_YP_006684614.1_	LMOSLCC2372_1287	phage tail tape measure protein
			B025-like	Prophage	temperate		NC_017546	1274354	1274318	97.30	37	C	D	Genic	LMKG_01001	_YP_005968194.1_	hypothetical protein
			B025-like	Prophage	temperate		NC_013768	1289889	1289853	97.30	37	C	D	Genic	LM5923_1317	_YP_003416521.1_	hypothetical protein
			B025-like	Prophage	temperate		NC_013766	1323185	1323149	97.30	37	C	D	Genic	LM5578_1364	_YP_003413476.1_	hypothetical protein
			B025-like	Prophage	temperate		NC_011660	1402910	1402946	91.89	37	D	C	Genic	LMHCC_1364	_YP_002350323.1_	hypothetical protein
SLCC2482	S2 n°27	36	A006	Phage-Genbank	temperate	Siphoviridae	NC_009815	16672	16707	100	36	D	D	Genic	LiPA006_gp17	_YP_001468857.1_	gp17
			A006-like	Prophage	temperate		NC_018589	2386064	2386029	100	36	C	C	Genic	LMOSLCC2479_2342	_YP_006688605.1_	phage minor structural protein
			A006-like	Prophage	temperate		NC_018588	2386454	2386419	100	36	C	C	Genic	LMOSLCC2372_2345	_YP_006685672.1_	phage minor structural protein
			A006-like	Prophage	temperate		NC_017546	2386478	2386443	100	36	C	C	Genic	LMKG_00028	_YP_005969245.1_	phage minor structural protein
			A006-like	Prophage	temperate		NC_013768	2450926	2450891	100	36	C	C	Genic	LM5923_2434	_YP_003417637.1_	phage minor structural protein
			A006-like	Prophage	temperate		NC_013766	2484195	2484160	100	36	C	C	Genic	LM5578_2483	_YP_003414592.1_	phage minor structural protein
			A006-like	Prophage	temperate		NC_017545	2686727	2686692	100	36	C	C	Genic	LMOG_02986	_YP_005966596.1_	phage minor structural protein
SLCC2482	S3 n°26	35	B054-like	Prophage	temperate		NC_003212	1251130	1251164	100	35	D	D		lin1239	_NP_470576.1_	hypothetical protein
SLCC2482	S6 n°23	36	PSA	Phage-Genbank	temperate	Siphoviridae	NC_003291	15487	15465	95.65	23	C	NA	Intergenic
			B025-like	Prophage	temperate		NC_018592	1263379	1263350	100	30	C	NA	Intergenic
SLCC2482	S7 n°22	36	PSA	Phage-Genbank	temperate	Siphoviridae	NC_003291	15917	15883	91.43	35	C	D	Genic	2389p18	_NP_510999.1_	unknown Gp17-1 protein
			A118-like	Prophage	temperate		NC_011660	2962232	2962198	91.43	35	C	D	Genic	LMHCC_3000	_YP_002351945.1_	gp17-1 protein
			A118-like	Prophage	temperate		NC_017537	2667955	2667989	91.43	35	D	C	Genic	LMM7_2645	_YP_005948708.1_	hypothetical protein
			A500-like	Prophage	temperate		NC_017529	2670989	2671023	91.43	35	D	C	Genic	lmo4a_2602	_YP_005927595.1_	phage protein
SLCC2482	S15 n°28	37	B054-like	Prophage	temperate		NC_003212	1292701	1292665	97.30	37	C	D	Genic	lin1294	_NP_470630.1_	hypothetical protein
SLCC2482	S19 n°10	36	Unclassified	Prophage	temperate		NC_013766	713795	713760	97.22	36	C	D	Genic	LM5578_0709	_YP_003412826.1_	L-alanoyl-D-glutamate peptidase
