# Supplementary material for: A PNPase Dependent CRISPR System in Listeria
Source: PLoS Genet. 2014 Jan 9;10(1):e1004065. doi: 10.1371/journal.pgen.1004065 (PMC3886909; doi:10.1371/journal.pgen.1004065)
Supplement: Table S5 — Description of the unique spacers of the CRISPR-II targeting phage and prophage regions (provided as an Excel table). (XLSX) [file pgen.1004065.s011.xlsx]

## Sheet: Feuil1
Supplementary Table S5. Description of the unique spacersof the CRISPR-II targeting phage and prophage regions
			CRISPR-II	Total_spacers with taget		77
				Intergenic target		5
				antisens target		44
				sens target		28
CRISPR-II	spacer number	spacer size	Phage name	Phage/Prophage	Lifestyle	Family	Genome NC number	Start of the match	End of the match	Identity % of the match	Size of the match	Spacer Orientation	Target Orientation	Type of Target	ID of the Target	ID of the Target	Target description
EGD	S1	30	A500	Phage-Genbank	temperate	Siphoviridae	NC_009810	37261	37232	93.33	30	C	D	Genic	LiPA500_gp61	_YP_001468447.1_	gp62
			A118-like	Prophage	temperate		NC_003210	2387427	2387456	93.33	30	D	C	Genic	lmo2303	_NP_465827.1_	Protein gp66 [Bacteriophage A118] ..
			A118-like	Prophage	temperate		NC_011660	2940958	2940929	93.33	30	C	D	Genic	LMHCC_2977	_YP_002351922.1_	similar to hypothetical protein of Bacteriophage A118
			A118-like	Prophage	temperate		NC_017544	2345440	2345469	93.33	30	D	C	Genic	LMRG_01529	_YP_005963420.1_	gp66
			A006-like	Prophage	temperate		NC_017545	2705169	2705198	93.33	30	D	C	Genic	LMOG_02966	_YP_005966614.1_	gp66
			A118-like	Prophage	temperate		NC_017537	2689229	2689258	93.33	30	D	C	Genic	LMM7_2669	_YP_005948732.1_	hypothetical protein
			A500-like	Prophage	temperate		NC_017529	2692263	2692292	93.33	30	D	C	Genic	lmo4a_2626	_YP_005927619.1_	bacteriophage GP66 protein
EGD	S2 n°61	30	A500	Phage-Genbank	temperate	Siphoviridae	NC_009810	30271	30242	100	30	C	D	Genic	LiPA500_gp42	_YP_001468428.1_	gp43
			A118-like	Prophage	temperate		NC_003210	2394440	2394469	100	30	D	C	Genic	lmo2319	_NP_465843.1_	similar to bacteriophage proteins
			A006-like	Prophage	temperate		NC_013766	2507534	2507563	96.67	30	D	C	Genic	LM5578_2514	_YP_003414623.1_	hypothetical protein
			A006-like	Prophage	temperate		NC_013768	2474265	2474294	96.67	30	D	C	Genic	LM5923_2465	_YP_003417668.1_	hypothetical protein
EGD	S5 n°63	30	P100	Phage-Genbank	virulent	Myoviridae	DQ004855	98628	98601	92.86	28	C	D	Genic	AAY53416.1	_	gp113
EGD	S9 n°82	30	B054	Phage-Genbank	temperate	Myoviridae	NC_009813	2110	2139	100	30	D	D	Genic	_LiPB054_gp02_	YP_001468706.1_	terL terminase large subunit
			B054-like	Prophage	temperate		NC_003212	1737909	1737880	100	30	C	C	Genic	lin1732	_NP_471068.1_	hypothetical protein some similarities to phage related proteins
EGD	S10 n°81	30	A500-like	Prophage	temperate		NC_003212	91376	91405	96.67	30	D	D	Genic	lin0100	_NP_469446.1_	hypothetical protein
			A118-like	Prophage	temperate		NC_003210	2388165	2388136	100	30	C	C	Genic	lmo2305	_NP_465829.1_	hypothetical protein
			A118-like	Prophage	temperate		NC_011660	2940220	2940249	100	30	D	D	Genic	LMHCC_2974	_YP_002351919.1_	gp59
			A118-like	Prophage	temperate		NC_017537	2689967	2689938	100	30	C	C	Genic	LMM7_2672	_YP_005948735.1_	hypothetical protein
			A500-like	Prophage	temperate		NC_017529	2693001	2692972	100	30	C	C	Genic	lmo4a_2629	_YP_005927622.1_	phage protein
EGD	S18 n°73	30	P70	Phage-Genbank	virulent	Siphoviridae	NC_018831	53145	53118	100	28	C	D	Genic	P70_0077	_YP_006905942.1_	gp77
EGD	S19 n°72	30	P70	Phage-Genbank	virulent	Siphoviridae	NC_018831	20620	20591	100	30	C	D	Genic	P70_0022	_YP_006905887.1_	gp22 tail fiber protein
EGD	S20 n°71	30	P35	Phage-Genbank	virulent	Siphoviridae	NC_009814	583	609	96.30	27	D	D	Genic		YP_001468785.1	gp1
EGD	S21 n°70	30	B025	Phage-Genbank	temperate	Siphoviridae	NC_009812	2459	2486	100	28	D	D	Genic	LiPB025_gp03	_YP_001468642.1_	gp3 potential part of the capsid-tail connector
			B025-like	Prophage	temperate		EGD	1248401	1248374	96.43	28	C	?
			B025-like	Prophage	temperate		NC_018586	1252706	1252736	100.00	30	D	D	Genic	LMOSLCC2540_1257	_YP_006678800.1_	phage portal family protein
EGD	S22 n°69	30	B025	Phage-Genbank	temperate	Siphoviridae	NC_009812	8689	8667	95.65	26	C	D	Genic	_LiPB025_gp14	_YP_001468653.1_	putative control of length of phage tail in morphogenesis
			B025-like	Prophage	temperate		EGD	1254629	1254655	100	27	D	?
EGD	S23 n°68	30	B025	Phage-Genbank	temperate	Siphoviridae	NC_009812	7937	7966	100	30	D	D	Genic	_LiPB025_gp14	_YP_001468653.1_	putative control of length of phage tail in morphogenesis
			B025-like	Prophage	temperate		NC_011660	1404156	1404127	100	30	C	C	Genic	LMHCC_1364	_YP_002350323.1_	hypothetical protein
			B025-like	Prophage	temperate		NC_013766	1321939	1321968	100	30	D	D	Genic	LM5578_1364	_YP_003413476.1_	hypothetical protein
			B025-like	Prophage	temperate		NC_013768	1288643	1288672	100	30	D	D	Genic	LM5923_1317	_YP_003416521.1_	hypothetical protein
			B025-like	Prophage	temperate		NC_017537	1249797	1249826	100	30	D	D	Genic	LMM7_1292	_YP_005947355.1_	hypothetical protein
			B025-like	Prophage	temperate		NC_017529	1251838	1251867	100	30	D	D	Genic	lmo4a_1265	_YP_005926258.1_	phage tail tape measure protein
			B025-like	Prophage	temperate		NC_018592	1253409	1253438	96.67	30	D	D	Genic	LMOSLCC5850_1281	_YP_006696108.1_	phage tail tape measure protein
			B025-like	Prophage	temperate		NC_018589	1272747	1272776	100	30	D	D	Genic	LMOSLCC2479_1286	_YP_006687549.1_	phage tail tape measure protein
			B025-like	Prophage	temperate		NC_018588	1273089	1273118	100	30	D	D	Genic	LMOSLCC2372_1287	_YP_006684614.1_	phage tail tape measure protein
			B025-like	Prophage	temperate		EGD	1253928	1253899	96.67	30	C	?
			B025-like	Prophage	temperate		NC_018586	1258231	1258260	100	30	D	D	Genic	LMOSLCC2540_1268	_YP_006678811.1_	phage tail tape measure protein
EGD	S24 n°67	30	A500	Phage-Genbank	temperate	Siphoviridae	NC_009810	36223	36252	100	30	D	D	Genic	LiPA500_gp57	_YP_001468443.1_	gp58
			A006-like	Prophage	temperate		NC_003212	2430797	2430768	96.67	30	C	C	Genic	lin2400	_NP_471731.1_	similar to Lactococcus lactis prophage pi3 protein 45
			A500-like	Prophage	temperate		NC_003212	91077	91105	96.55	29	D	D	Genic	lin0099	_NP_469445.1_	similar to phage protein
			A118-like	Prophage	temperate		NC_003210	2388464	2388436	100	29	C	C	Genic	lmo2306	_NP_465830.1_	similar to phage protein
			A118-like	Prophage	temperate		NC_011660	2939921	2939950	100	30	D	D	Genic	LMHCC_2973	_YP_002351918.1_	hypothetical protein
			A006-like	Prophage	temperate		NC_013766	2502641	2502612	100	30	C	C	Genic	LM5578_2504	_YP_003414613.1_	hypothetical protein
			A006-like	Prophage	temperate		NC_013768	2469372	2469343	100	30	C	C	Genic	LM5923_2455	_YP_003417658.1_	hypothetical protein
			A006-like	Prophage	temperate		NC_017545	2706063	2706034	100	30	C	C	Genic	LMOG_02964	_YP_005966616.1_	hypothetical protein
			A118-like	Prophage	temperate		NC_017537	2690266	2690237	100	30	C	C	Genic	LMM7_2673	_YP_005948736.1_	hypothetical protein
			A500-like	Prophage	temperate		NC_017529	2693300	2693271	100	30	C	C	Genic	lmo4a_2630	_YP_005927623.1_	hypothetical protein
EGD	S25 n°66	30	A006	Phage-Genbank	temperate	Siphoviridae	NC_009815	4969	4940	100	30	C	D	Genic	LiPA006_gp05	_YP_001468845.1_	gp5
			A006-like	Prophage	temperate		NC_013766	2495897	2495926	100	30	D	C	Genic	LM5578_2495	_YP_003414604.1_	hypothetical protein
			A006-like	Prophage	temperate		NC_013768	2462628	2462657	100	30	D	C	Genic	LM5923_2446	_YP_003417649.1_	hypothetical protein
			A006-like	Prophage	temperate		NC_017545	2698408	2698437	100	30	D	C	Genic	LMOG_02973	_YP_005966607.1_	gp5
			A006-like	Prophage	temperate		NC_017546	2398171	2398200	100	30	D	C	Genic	LMKG_00016	_YP_005969257.1_	gp5
			A006-like	Prophage	temperate		NC_018589	2397778	2397807	100	30	D	C	Genic	LMOSLCC2479_2354	_YP_006688617.1_	hypothetical protein
			A006-like	Prophage	temperate		NC_018588	2398168	2398197	100	30	D	C	Genic	LMOSLCC2372_2357	_YP_006685684.1_	hypothetical protein
10403S	S3	30	P100	Phage-Genbank	virulent	Myoviridae	DQ004855	93901	93930	96.67	30	D	NA	Intergenic
10403S	S4	30	A006	Phage-Genbank	temperate	Siphoviridae	NC_009815	36097	36068	96.67	30	C	D	Genic	LiPA006_gp56	_YP_001468896.1_	gp56
			A118	Phage-Genbank	temperate	Siphoviridae	NC_003216	38802	38773	96.67	30	C	D	Genic	A118p67	_NP_463528.1_	gp63
			A118-like	Prophage	temperate		NC_017545	2385692	2385721	96.67	30	D	C	Genic	LMOG_03115	_YP_005966295.1_	gp63
			A118-like	Prophage	temperate		NC_018593	2598605	2598634	100	30	D	C	Genic	LMOSLCC7179_2535	_YP_006700228.1_	hypothetical protein
10403S	S5	30	B025-like	Prophage	temperate		NC_018586	1240288	1240317	100	30	D	D	Genic	LMOSLCC2540_1241	_YP_006678784.1_	hypothetical protein
10403S	S6	30	B025-like	Prophage	temperate		NC_013766	1326983	1327012	100	30	D	D	Genic	LM5578_1365	_YP_003413477.1_	minor structural protein GP75
			B025-like	Prophage	temperate		NC_013768	1293687	1293716	100	30	D	D	Genic	LM5923_1318	_YP_003416522.1_	minor structural protein GP75
			B025-like	Prophage	temperate		NC_017546	1278146	1278175	100	30	D	D	Genic	LMKG_01000	_YP_005968195.1_	gp16
			B025-like	Prophage	temperate		NC_018592	1258450	1258479	100	30	D	D	Genic	LMOSLCC5850_1282	_YP_006696109.1_	phage tail component, N-terminal
			B025-like	Prophage	temperate		NC_018589	1277791	1277820	100	30	D	D	Genic	LMOSLCC2479_1287	_YP_006687550.1_	phage tail component, N-terminal
			B025-like	Prophage	temperate		NC_018588	1278133	1278162	100	30	D	D	Genic	LMOSLCC2372_1288	_YP_006684615.1_	phage tail component, N-terminal
			B025-like	Prophage	temperate		NC_018586	1263274	1263303	100	30	D	D	Genic	LMOSLCC2540_1269	_YP_006678812.1_	phage tail component, N-terminal
J0161	S4 n°45	30	A118	Phage-Genbank	temperate	Siphoviridae	NC_003216	18533	18504	100	30	C	D	Genic	A118p20	_NP_463481.1_	gp20
			A118-like	Prophage	temperate		NC_003210	2367129	2367158	100	30	D	C	Genic	lmo2283	_NP_465807.1_	protein gp20
			A118-like	Prophage	temperate		NC_017544	2325449	2325478	100	30	D	C	Genic	LMRG_01549	_YP_005963400.1_	long tail fiber
			A118-like	Prophage-SelfTargeting	temperate		NC_017545	2365027	2365056	100	30	D	C	Genic	LMOG_03138	_YP_005966272.1_	gp20
			A118-like	Prophage	temperate		NC_018593	2577888	2577917	100	30	D	C	Genic	LMOSLCC7179_2512	_YP_006700205.1_	hypothetical protein
J0161	S7 n°42	30	P35	Phage-Genbank	virulent	Siphoviridae	NC_009814	35344	35373	96.67	30	D	NA	Intergenic
J0161	S8 n°41	30	A500	Phage-Genbank	temperate	Siphoviridae	NC_009810	26898	26869	96.67	30	C	NA	Intergenic
			A118-like	Prophage	temperate		NC_011660	2926838	2926810	100	29	C	NA	Intergenic
			A118-like	Prophage	temperate		NC_017537	2703348	2703376	100	29	D	NA	Intergenic
			A500-like	Prophage	temperate		NC_017529	2706382	2706410	100	29	D	NA	Intergenic
			A006-like	Prophage	temperate		NC_018589	2414097	2414126	96.67	30	D	NA	Intergenic
			A006-like	Prophage	temperate		NC_018588	2414487	2414516	96.67	30	D	NA	Intergenic
J0161	S10 n°57	30	B025-like	Prophage	temperate		NC_013766	1327130	1327102	100	29	C	D	Genic	LM5578_1365	_YP_003413477.1_	minor structural protein GP75
			B025-like	Prophage	temperate		NC_013768	1293834	1293806	100	29	C	D	Genic	LM5923_1318	_YP_003416522.1_	minor structural protein GP75
			B025-like	Prophage	temperate		NC_017546	1278293	1278265	96.55	29	C	D	Genic	LMKG_01000	_YP_005968195.1_	gp16
			B025-like	Prophage	temperate		NC_018592	1258597	1258569	96.55	29	C	D	Genic	LMOSLCC5850_1282	_YP_006696109.1_	phage tail component, N-terminal
			B025-like	Prophage	temperate		NC_018589	1277938	1277910	100	29	C	D	Genic	LMOSLCC2479_1287	_YP_006687550.1_	phage tail component, N-terminal
			B025-like	Prophage	temperate		NC_018588	1278280	1278252	100	29	C	D	Genic	LMOSLCC2372_1288	_YP_006684615.1_	phage tail component, N-terminal
			B025-like	Prophage	temperate		NC_018586	1263421	1263393	96.55	29	C	D	Genic	LMOSLCC2540_1269	_YP_006678812.1_	phage tail component, N-terminal
J0161	S11 n°56	30	A511	Phage-Genbank	virulent	Myoviridae	NC_009811	125704	125675	96.67	30	C	D	Genic	LiPA511_gp101	_YP_001468550.1_	gp170
			P100	Phage-Genbank	virulent	Myoviridae	DQ004855	91513	91484	96.67	30	C	D	Genic	AAY53404.1	_	gp101
J0161	S12 n°55	30	A511	Phage-Genbank	virulent	Myoviridae	NC_009811	128370	128349	100	22	C	D	Genic	LiPA511_gp105	_YP_001468554.1_	gp174
			P100	Phage-Genbank	virulent	Myoviridae	DQ004855	95466	95441	100	26	C	D	Genic	AAY53409.1	_	gp106
J0161	S13 n°54	30	A500	Phage-Genbank	temperate	Siphoviridae	NC_009810	3990	4016	92.59	27	D	D	Genic	LiPA500_gp04	_YP_001468390.1_	gp4
			A500-like	Prophage	temperate		NC_003212	97322	97348	100	27	D	D	Genic	lin0107	_NP_469453.1_	protein	gp4
J0161	S14 n°53		A006-like	Prophage	temperate		NC_003212	2429816	2429845	100	30	D	C	Genic	lin2397	_NP_471728.1_	positive control sigma-like factor
J0161	S18 n°49	30	A118	Phage-Genbank	temperate	Siphoviridae	NC_003216	16509	16480	96.67	30	C	D	Genic	A118p18	_NP_463479.1_	gp18
			A118-like	Prophage	temperate		NC_017545	2367051	2367080	96.67	30	D	NA	Intergenic	LMOG_03136	_YP_005966274.1_	gp18
SLCC2482	S39 n°65	30	P70	Phage-Genbank	virulent	Siphoviridae	NC_018831	54980	54951	100	30	C	NA	Intergenic
SLCC2482	S35 n°14	30	A511	Phage-Genbank	virulent	Myoviridae	NC_009811	129021	129050	96.67	30	D	D	Genic	LiPA511_gp107	_YP_001468556.1_	gp176
SLCC2482	S34 n°15	30	A511	Phage-Genbank	virulent	Myoviridae	NC_009811	129539	129568	100	30	D	D	Genic	LiPA511_gp109	_YP_001468558.1_	gp178
SLCC2482	S32 n°17	30	A500	Phage-Genbank	temperate	Siphoviridae	NC_009810	28041	28012	100	30	C	D	Genic	LiPA500_gp36	_YP_001468422.1_	gp37 putative antirepressor
			A118-like	Prophage	temperate		NC_003210	2396978	2397005	100	28	D	C	Genic	lmo2324	_NP_465848.1_	hypothetical protein
			A006-like	Prophage	temperate		NC_013766	2510074	2510101	96.43	28	D	C	Genic	LM5578_2520	_YP_003414629.1_	hypothetical protein
			A006-like	Prophage	temperate		NC_013768	2476805	2476832	96.43	28	D	C	Genic	LM5923_2471	_YP_003417674.1_	hypothetical protein
			A118-like	Prophage	temperate		NC_017544	2351140	2351169	96.67	30	D	C	Genic	LMRG_02920	_YP_005963430.1_	anti-repressor protein
			A118-like	Prophage	temperate		NC_017545	2395084	2395113	96.67	30	D	C	Genic	LMOG_03097	_YP_005966314.1_	gp37
			A006-like	Prophage	temperate		NC_017545	2716019	2716046	100	28	D	C	Genic	LMOG_03097	_YP_005966314.1_	gp37
			A006-like	Prophage	temperate		NC_018589	2411979	2412008	100	30	D	C	Genic	LMOSLCC2479_2378	_YP_006688641.1_	phage antirepressor protein
			A006-like	Prophage	temperate		NC_018588	2412369	2412398	100	30	D	C	Genic	LMOSLCC2372_2381	_YP_006685708.1_	phage antirepressor protein
SLCC2482	S31 n°2	30	A118-like	Prophage	temperate		NC_003210	2387456	2387427	100	30	C	C	Genic	lmo2303	_NP_465827.1_	protein gp66
			A118-like	Prophage	temperate		NC_011660	2940929	2940958	100	30	D	D	Genic	LMHCC_2977	_YP_002351922.1_	hypothetical protein
			A118-like	Prophage	temperate		NC_017544	2345469	2345440	100	30	C	C	Genic	LMRG_01529	_YP_005963420.1_	gp66
			A006-like	Prophage	temperate		NC_017545	2705198	2705169	96.67	30	C	C	Genic	LMOG_02966	_YP_005966614.1_	gp66
			A118-like	Prophage	temperate		NC_017537	2689258	2689229	100	30	C	C	Genic	LMM7_2669	_YP_005948732.1_	hypothetical protein
			A500-like	Prophage	temperate		NC_017529	2692292	2692263	100	30	C	C	Genic	lmo4a_2626	_YP_005927619.1_	bacteriophage GP66 protein
SLCC2482	S30 n°18	30	B054	Phage-Genbank	temperate	Myoviridae	NC_009813	12781	12810	100	30	D	D	Genic	LiPB054_gp18	_YP_001468722.1_	Tmp tape measure protein
			B054-like				NC_003212	1727238	1727209	100	30	C	C	Genic	lin1716	_NP_471052.1_	similar to minor capsid protein
SLCC2482	S24 n°25	30	A118	Phage-Genbank	temperate	Siphoviridae	NC_003216	17909	17880	93.33	30	C	D	Genic	A118p20	_NP_463481.1_	gp20
			A118-like	Prophage	temperate		NC_003210	2367753	2367782	100	30	D	C	Genic	lmo2283	_NP_465807.1_	protein gp20
			A118-like	Prophage	temperate		NC_017544	2326073	2326102	100	30	D	C	Genic	LMRG_01549	_YP_005963400.1_	long tail fiber
			A118-like	Prophage	temperate		NC_017545	2365651	2365680	100	30	D	C	Genic	LMOG_03138	_YP_005966272.1_	gp20
			A118-like	Prophage	temperate		NC_018593	2578512	2578541	100	30	D	C	Genic	LMOSLCC7179_2512	_YP_006700205.1_	hypothetical protein
SLCC2482	S23 n°26	30	A118	Phage-Genbank	temperate	Siphoviridae	NC_003216	8179	8207	100	29	D	D	Genic	A118p13	_NP_463474.1_	gp13
			A500-like	Prophage	temperate		NC_003212	101525	101554	100	30	D	D	Genic	lin0115	_NP_469461.1_	major tail shaft protein
			A118-like	Prophage	temperate		NC_003210	2377462	2377433	100	30	C	C	Genic	lmo2290	_NP_465814.1_	protein gp13
			A118-like	Prophage	temperate		NC_017544	2335779	2335750	100	30	C	C	Genic	LMRG_01541	_YP_005963408.1_	major tail shaft protein
	S17 n°33	30	B025-like	Prophage	temperate		NC_013766	1313096	1313125	96.67	30	D	NA	Intergenic
			B025-like	Prophage	temperate		NC_013768	1279800	1279829	96.67	30	D	NA	Intergenic
			B025-like	Prophage	temperate		NC_018589	1263904	1263933	96.67	30	D	D	Genic	LMOSLCC2479_1270	_YP_006687533.1_	hypothetical protein
			B025-like	Prophage	temperate		NC_018588	1264246	1264275	96.67	30	D	D	Genic	LMOSLCC2372_1271	_YP_006684598.1_	hypothetical protein
			B025-like	Prophage	temperate		NC_018586	1249746	1249775	100	30	D	D	Genic	LMOSLCC2540_1254	_YP_006678797.1_	hypothetical protein
SLCC2482	S15 n°35	30	A511	Phage-Genbank	virulent	Myoviridae	NC_009811	135930	135901	100	30	C	D	Genic	LiPA511_gp194	_YP_002154611.1_	gp4
			A511	Phage-Genbank	virulent	Myoviridae	NC_009811	1436	1407	100	30	C	D	Genic	LiPA511_gp125	_YP_001468574.1_	gp4
			P100	Phage-Genbank	virulent	Myoviridae	DQ004855	98072	98047	100	26	C	D	Genic	AAY53414.1		gp111
SLCC2482	S14 n°36	30	A511	Phage-Genbank	virulent	Myoviridae	NC_009811	134222	134247	96.15	26	D	D	Genic	LiPA511_gp121	_YP_001468570.1_	gp190
SLCC2482	S13 n°37	30	A006	Phage-Genbank	temperate	Siphoviridae	NC_009815	10754	10725	100	30	C	D	Genic	LiPA006_gp15	_YP_001468855.1_	gp15 tape measure protein
			A006-like	Prophage	temperate		NC_013766	2490113	2490142	100	30	D	C	Genic	LM5578_2485	_YP_003414594.1_	phage tail tape measure protein, TP901 family
			A006-like	Prophage	temperate		NC_013768	2456844	2456873	100	30	D	C	Genic	LM5923_2436	_YP_003417639.1_	phage tail tape measure protein, TP901 family
			A006-like	Prophage	temperate		NC_017546	2392398	2392425	100	28	D	C	Genic	LMKG_00026	_YP_005969247.1_	gp15
			A006-like	Prophage	temperate		NC_018589	2391984	2392011	100	28	D	C	Genic	LMOSLCC2479_2344	_YP_006688607.1_	phage tail tape measure protein, TP901 family
			A006-like	Prophage	temperate		NC_018588	2392374	2392401	100	28	D	C	Genic	LMOSLCC2372_2347	_YP_006685674.1_	phage tail tape measure protein, TP901 family
SLCC2482	S12 n°38	30	A006-like	Prophage	temperate		NC_017545	2713987	2714016	100	30	D	C	Genic	LMOG_02947	_YP_005966633.1_	hypothetical protein
SLCC2482	S11 n°39	30	A511	Phage-Genbank	virulent	Myoviridae	NC_009811	130018	129989	96.67	30	C	D	Genic	LiPA511_gp109	_YP_001468558.1_	gp178
SLCC2482	S6 n°7	30	B054-like	Prophage	temperate		NC_003212	1754860	1754889	100	30	D	C	Genic	lin1756	_NP_471092.1_	hypothetical protein
			B054-like	Prophage	temperate		NC_003212	1253947	1253918	100	30	C	D	Genic	lin1241	_NP_470578.1_	hypothetical protein
SLCC2482	S5 n°8	30	A118-like	Prophage	temperate		NC_003210	2373392	2373421	100	30	D	C	Genic	lmo2287	_NP_465811.1_	tape-measure
SLCC2482	S4 n°10	30	NA	Prophage	temperate		NC_013766	710971	711001	100	30	D	D	Genic	LM5578_0706	_YP_003412823.1_	hypothetical protein
			NA	Prophage-SelfTargeting	temperate		NC_018591	710566	710596	100	30	D	D	Genic	LMOSLCC2482_0680	_YP_006692633.1_	phage minor structural protein
SLCC2482	S3 n°19	30	B025-like	Prophage	temperate		NC_013766	1327117	1327146	100	30	D	D	Genic	LM5578_1365	_YP_003413477.1_	minor structural protein GP75
			B025-like	Prophage	temperate		NC_013768	1293821	1293850	100	30	D	D	Genic	LM5923_1318	_YP_003416522.1_	minor structural protein GP75
			B025-like	Prophage	temperate		NC_017546	1278280	1278309	100	30	D	D	Genic	LMKG_01000	_YP_005968195.1_	gp16 protein
			B025-like	Prophage	temperate		NC_018592	1258584	1258609	100	26	D	D	Genic	LMOSLCC5850_1282	_YP_006696109.1_	phage tail component, N-terminal
			B025-like	Prophage	temperate		NC_018589	1277925	1277954	100	30	D	D	Genic	LMOSLCC2479_1287	_YP_006687550.1_	phage tail component, N-terminal
			B025-like	Prophage	temperate		NC_018588	1278267	1278296	100	30	D	D	Genic	LMOSLCC2372_1288	_YP_006684615.1_	phage tail component, N-terminal
			B025-like	Prophage	temperate		NC_018586	1263408	1263437	100	30	D	D	Genic	LMOSLCC2540_1269	_YP_006678812.1_	phage tail component, N-terminal
SLCC2540	S23/S22 n°92	30	A118-like	Prophage	temperate		NC_017545	2391592	2391621	100	30	D	C	Genic	LMOG_03103	_YP_005966308.1_	hypothetical protein
			A118-like	Prophage	temperate		NC_018593	2604388	2604417	96.67	30	D	C	Genic	LMOSLCC7179_2545	_YP_006700238.1_	hypothetical protein
SLCC2540	S13	30	P70	Phage-Genbank	virulent	Siphoviridae	NC_018831	52843	52815	100	29	C	D	Genic	P70_0077	_YP_006905942.1_	gp77 hypothetical
SLCC2540	S5/S6/S7 n°64	30	A118	Phage-Genbank	temperate	Siphoviridae	NC_003216	8583	8554	100	30	C	D	Genic	A118p14	_NP_463475.1_	gp14
			A500-like	Prophage	temperate		NC_003212	101927	101899	100	29	C	D	Genic	lin0117	_NP_469462.1_	Protein gp14
			A118-like	Prophage	temperate		NC_003210	2377058	2377087	100	30	D	C	Genic	lmo2289	_NP_465813.1_	protein gp14
			A118-like	Prophage	temperate		NC_017545	2374955	2374983	96.55	29	D	C	Genic	LMOG_03132	_YP_005966278.1_	gp14
SLCC2540	S4	30	A511	Phage-Genbank	virulent	Myoviridae	NC_009811	129228	129199	96.67	30	C	D	Genic	LiPA511_gp107	_YP_001468556.1_	gp176
SLCC2540	S3	30	A006	Phage-Genbank	temperate	Siphoviridae	NC_009815	5424	5395	96.67	30	C	D	Genic	LiPA006_gp06	_YP_001468846.1_	Cps major head protein
			A006-like	Prophage	temperate		NC_003212	2423322	2423351	96.67	30	D	C	Genic	lin2390	_NP_471721.1_	similar to main capsid protein Gp34
			A006-like	Prophage	temperate		NC_013766	2495442	2495471	96.67	30	D	C	Genic	LM5578_2494	_YP_003414603.1_	putative phage major capsid protein
			A006-like	Prophage	temperate		NC_013768	2462173	2462202	96.67	30	D	C	Genic	LM5923_2445	_YP_003417648.1_	putative phage major capsid protein
			A006-like	Prophage	temperate		NC_017546	2397716	2397745	96.67	30	D	C	Genic	LMKG_00017	_YP_005969256.1_	main capsid protein Gp34
			A006-like	Prophage	temperate		NC_018589	2397323	2397352	96.67	30	D	C	Genic	LMOSLCC2479_2353	_YP_006688616.1_	hypothetical protein
			A006-like	Prophage	temperate		NC_018588	2397713	2397742	96.67	30	D	C	Genic	LMOSLCC2372_2356	_YP_006685683.1_	hypothetical protein
SLCC2540	S2	30	A006	Phage-Genbank	temperate	Siphoviridae	NC_009815	10857	10828	93.33	30	C	D	Genic	LiPA006_gp15	_YP_001468855.1_	gp15 tape measure protein
			A006-like	Prophage	temperate		NC_003212	2417908	2417937	96.67	30	D	C	Genic	lin2383	_NP_471714.1_	hypothetical protein
			A006-like	Prophage	temperate		NC_013766	2490010	2490039	100	30	D	C	Genic	LM5578_2485	_YP_003414594.1_	phage tail tape measure protein, TP901 family
			A006-like	Prophage	temperate		NC_013768	2456741	2456770	100	30	D	C	Genic	LM5923_2436	_YP_003417639.1_	phage tail tape measure protein, TP901 family
			A006-like	Prophage	temperate		NC_017545	2692533	2692562	93.33	30	D	C	Genic	LMOG_02984	_YP_005966598.1_	gp15
J1-194	S5 n°90	30	B025-like	Prophage	temperate		NC_017537	1228336	1228307	100	30	C	D	Genic	LMM7_1254	_YP_005947317.1_	cytosine-specific methyltransferase
			B025-like	Prophage	temperate		NC_017529	1230380	1230351	100	30	C	D	Genic	lmo4a_1229	_YP_005926222.1_	C-5 cytosine-specific DNA methylase
			B025-like	Prophage	temperate		NC_011660	1425617	1425646	100	30	D	C	Genic	LMHCC_1402	_YP_002350361.1_	cytosine-specific methyltransferase
			A118-like	Prophage	temperate		NC_017537	2695753	2695782	100	30	D	C	Genic	LMM7_2689	_YP_005948752.1_	hypothetical protein
			A500-like	Prophage	temperate		NC_017529	2698787	2698816	100	30	D	C	Genic	lmo4a_2641	_YP_005927634.1_	C-5 cytosine-specific DNA methylase
			A118-like	Prophage	temperate		NC_011660	2934434	2934405	100	30	C	D	Genic	LMHCC_2957	_YP_002351902.1_	hypothetical protein
J1-194	S7 n°88	30	A500	Phage-Genbank	temperate	Siphoviridae	NC_009810	23980	24009	100	30	D	D	Genic	LiPA500_gp29	_YP_001468415.1_	gp30
			A500-like	Prophage	temperate		NC_003212	115349	115378	100	30	D	NA	Intergenic
J1-194	S8 n°87	30	A500	Phage-Genbank	temperate	Siphoviridae	NC_009810	11344	11369	96.15	26	D	D	Genic	LiPA500_gp16	_YP_001468402.1_	Tmp tape-measure protein
			A118-like	Prophage	temperate		NC_017545	2372170	2372143	100	28	C	C	Genic	LMOG_03134	_YP_005966276.1_	Tmp tape-measure protein
			A118-like	Prophage	temperate		NC_018593	2585033	2585006	96.43	28	C	C	Genic	LMOSLCC7179_2516	_YP_006700209.1_	tape-measure protein
J1-175	S3	30	P70	Phage-Genbank	virulent	Siphoviridae	NC_018831	52353	52377	96	25	D	D	Genic	P70_0076	_YP_006905941.1_	gp76
J1-175	S11	30	A118-like	Prophage	temperate		NC_018593	2595674	2595703	100	30	D	C	Genic	LMOSLCC7179_2530	_YP_006700223.1_	hypothetical protein
J1-175	S13	30	A118	Phage-Genbank	temperate	Siphoviridae	NC_003216	1805	1784	100	22	C	D	Genic	A118p02	_NP_463463.1_	DNA maturation and packaging putative terminase large subunit
			A500	Phage-Genbank	temperate	Siphoviridae	NC_009810	1807	1779	100	29	C	D	Genic	_LiPA500_gp02_YP_001468388.1_		TerL
			A118-like	Prophage	temperate	2342135	NC_017544	2342114	2342135	100	22	D	C	Genic	LMRG_01532	_YP_005963417.1_	phage terminase large subunit
			A118-like	Prophage	temperate	2381981	NC_017545	2381953	2381981	100	29	D	C	Genic	LMOG_03121	_YP_005966289.1_	phage terminase large subunit
			A118-like	Prophage	temperate	2384084	NC_003210	2384059	2384084	100	26	D	C	Genic	lmo2300	_NP_465824.1_	phage terminase large subunit
			A118-like	Prophage	temperate	2594887	NC_018593	2594866	2594887	100	22	D	C	Genic	LMOSLCC7179_2530	_YP_006700223.1_	hypothetical protein
			A118-like	Prophage	temperate	2686180	NC_017537	2686152	2686180	100	29	D	C	Genic	LMM7_2666	_YP_005948729.1_	pbsx family phage terminase large subunit
			A500-like	Prophage	temperate	2689214	NC_017529	2689186	2689214	100	29	D	C	Genic	lmo4a_2623	_YP_005927616.1_	phage terminase large subunit
			A118-like	Prophage	temperate	2944007	NC_011660	2944035	2944007	100	29	C	D	Genic	LMHCC_2980	_YP_002351925.1_	phage terminase large subunit
			A500-like	Prophage	temperate	94846	NC_003212	94874	94846	100	29	C	D	Genic	lin0105	_NP_469451.1_	phage terminase large subunit
J1-175	S14	30	A511	Phage-Genbank	virulent	Myoviridae	NC_009811	37522	37493	96.67	30	C	D	Genic	LiPA511_gp006	_YP_001468455.1_	gp75
			P100	Phage-Genbank	virulent	Myoviridae	DQ004855	4011	3982	96.67	30	C	D	Genic	AAY53309.1	_	gp6
J1-175	S15	30	P35	Phage-Genbank	virulent	Siphoviridae	NC_009814	20294	20319	100	26	D	D	Genic	LiPP35_gp28	_YP_001468812.1_	PlyP35 endolysin
J1-175	S17	30	A500	Phage-Genbank	temperate	Siphoviridae	NC_009810	36704	36675	96.67	30	C	D	Genic	LiPA500_gp58	_YP_001468444.1_	gp59
			A118-like	Prophage	temperate	2388012	NC_003210	2387983	2388012	100	30	D	C	Genic	lmo2305	_NP_465829.1_	hypothetical protein
			A006-like	Prophage	temperate	2468920	NC_013768	2468891	2468920	96.67	30	D	C	Genic	LM5923_2454	_YP_003417657.1_	hypothetical protein
			A006-like	Prophage	temperate	2502189	NC_013766	2502160	2502189	96.67	30	D	C	Genic	LM5578_2503	_YP_003414612.1_	hypothetical protein
			A118-like	Prophage	temperate	2689814	NC_017537	2689785	2689814	96.67	30	D	C	Genic	LMM7_2672	_YP_005948735.1_	hypothetical protein
			A500-like	Prophage	temperate	2692848	NC_017529	2692819	2692848	96.67	30	D	C	Genic	lmo4a_2629	_YP_005927622.1_	phage protein
			A118-like	Prophage	temperate	2940373	NC_011660	2940402	2940373	96.67	30	C	D	Genic	LMHCC_2974	_YP_002351919.1_	gp59
			A500-like	Prophage	temperate	91529	NC_003212	91558	91529	96.67	30	C	D	Genic	lin0100	_NP_469446.1_	hypothetical protein
J1-175	S22	30	B054	Phage-Genbank	temperate	Myoviridae	NC_009813	4756	4785	93.33	30	D	D	Genic	LiPB054_gp04	_YP_001468708.1_	gp4
			B054-like	Prophage	temperate	1735234	NC_003212	1735263	1735234	93.33	30	C	C	Genic	lin1730	_NP_471066.1_	hypothetical protein
J1-175	S23	30	A511	Phage-Genbank	virulent	Myoviridae	NC_009811	107189	107218	96.67	30	D	D	Genic	LiPA511_gp073	_YP_001468522.1_	gp142
			P100	Phage-Genbank	virulent	Myoviridae	DQ004855	73604	73633	96.67	30	D	D	Genic	AAY53376.1	_	gp73
J1-175	S24	30	A500-like	Prophage	temperate	76851	NC_003212	76880	76851	100	30	C	C	Genic	lin0071	_NP_469417.1_	hypothetical protein
J1-175	S25	30	A118	Phage-Genbank	temperate	Siphoviridae	NC_003216	20283	20311	100	29	D	D	Genic	A118p25	_NP_463486.1_	ply
			A118-like	Prophage	temperate	2363248	NC_017545	2363277	2363248	100	30	C	C	Genic	LMOG_03143	_YP_005966267.1_	endolysin
			A118-like	Prophage	temperate	2365349	NC_003210	2365377	2365349	100	29	C	C	Genic	lmo2278_	NP_465802.1_	lysA
			A118-like	Prophage	temperate	2576109	NC_018593	2576138	2576109	100	30	C	C	Genic	LMOSLCC7179_2507	_YP_006700200.1_	L-alanyl-D-glutamate peptidase
			A118-like	Prophage	temperate	713095	NC_018591	713067	713095	100	29	D	D	Genic	LMOSLCC2482_0684	_YP_006692637.1_	L-alanyl-D-glutamate peptidase
J1-175	S27	30	P35	Phage-Genbank	virulent	Siphoviridae	NC_009814	8641	8612	96.67	30	C	D	Genic	LiPP35_gp11	_YP_001468795.1_	gp11
J1-175	S30	30	PSA	Phage-Genbank	temperate	Siphoviridae	NC_003291	32383	32354	100	30	C	D	Genic	2389p52	_NP_511033.1_	pri
			PSA-like	Prophage	temperate	1220968	NC_008555	1220997	1220968	100	30	C	D	Genic	lwe1216	_YP_849413.1_	DNA primase/helicase
			B02-like	Prophage	temperate	1240335	NC_018592	1240364	1240335	100	30	C	D	Genic	LMOSLCC5850_1262	_YP_006696089.1_	DNA primase/helicase
			B025-like	Prophage	temperate	1244992	NC_018586	1245021	1244992	100	30	C	D	Genic	LMOSLCC2540_1250	_YP_006678793.1_	bacteriophage primase
FSL_N3-165	S2	30	P35	Phage-Genbank	virulent	Siphoviridae	NC_009814	34723	34695	96.55	29	C	D	Genic	LiPP35_gp55	_YP_001468839.1_	gp55
FSL_N3-165	S5	30	A118-like	Prophage	temperate	2329825	NC_017544	2329854	2329825	100	30	C	C	Genic	LMRG_01545	_YP_005963404.1_	tail tape measure protein
			A118-like	Prophage	temperate	2369403	NC_017545	2369432	2369403	93.33	30	C	C	Genic	LMOG_03134	_YP_005966276.1_	tail tape measure protein
			A118-like	Prophage	temperate	2371505	NC_003210	2371534	2371505	93.33	30	C	C	Genic	lmo2287	_NP_465811.1_	tail tape measure protein
				Prophage	temperate	2582264	NC_018593	2582293	2582264	93.33	30	C	C	Genic	LMOSLCC7179_2516	_YP_006700209.1_	tail tape measure protein
FSL_N3-165	S6	31	A118	Phage-Genbank	temperate	Siphoviridae	NC_003216	7949	7922	92.86	28	C	D	Genic	_A118p12_	NP_463473.1_	major tail shaft protein
			A500	Phage-Genbank	temperate	Siphoviridae	NC_009810	7923	7899	100	25	C	D	Genic	_LiPA500_gp12_YP_001468398.1_	LiPA500_gp12	major tail shaft protein
			A118-like	Prophage	temperate	2336039	NC_017544	2336009	2336039	100	31	D	C	Genic	LMRG_01541	_YP_005963408.1_	major tail shaft protein
			A118-like	Prophage	temperate	2375613	NC_017545	2375586	2375613	100	28	D	C	Genic	LMOG_03130	_YP_005966280.1_	major tail shaft protein
			A118-like	Prophage	temperate	2588475	NC_018593	2588445	2588475	100	31	D	C	Genic	LMOSLCC7179_2520	_YP_006700213.1_	major tail shaft protein
FSL_N3-165	S7	30	A118	Phage-Genbank	temperate	Siphoviridae	NC_003216	20434	20408	96.3	27	C	D	Genic	_A118p25	_NP_463486.1_	ply
			B025-like	Prophage	temperate	1299527	NC_013768	1299556	1299527	96.67	30	C	D	Genic	LM5923_1323	_YP_003416527.1_	L-alanyl-D-glutamate peptidase
			B025-like	Prophage	temperate	1332823	NC_013766	1332852	1332823	96.67	30	C	D	Genic	LM5578_1370	_YP_003413482.1_	L-alanyl-D-glutamate peptidase
			A118-like	Prophage	temperate	2323573	NC_017544	2323544	2323573	96.67	30	D	C	Genic	LMRG_01554	_YP_005963395.1_	endolysin
			A118-like	Prophage	temperate	2365252	NC_003210	2365223	2365252	100	30	D	C	Genic	_lmo2278_	NP_465802.1_	L-alanyl-D-glutamate peptidase
			A006-like	Prophage	temperate	2384334	NC_017546	2384305	2384334	96.67	30	D	C	Genic	LMKG_00031	_YP_005969242.1_	peptidoglycan lytic enzyme
			NA	Prophage	temperate	713192	NC_018591	713221	713192	100	30	C	D	Genic	LMOSLCC2482_0684	_YP_006692637.1_	L-alanyl-D-glutamate peptidase
FSL_N3-165	S13	30	A118-like	Prophage	temperate	2372342	NC_003210	2372371	2372342	100	30	C	C	Genic	lmo2287	_NP_465811.1_	tape-measure protein
			A118-like	Prophage	temperate	2583101	NC_018593	2583130	2583101	100	30	C	C	Genic	LMOSLCC7179_2516	_YP_006700209.1_	tape-measure protein
FSL_N3-165	S14	30	A118	Phage-Genbank	temperate	Siphoviridae	NC_003216	6583	6554	100	30	C	D	Genic	A118p08	_NP_463469.1_	gp8
			A118-like	Prophage	temperate	2337407	NC_017544	2337378	2337407	100	30	D	C	Genic	LMRG_01537	_YP_005963412.1_	gp8
FSL_J1-208	S1	30	A511	Phage-Genbank	virulent	Myoviridae	NC_009811	126292	126263	100	30	C	D	Genic	LiPA511_gp102	_YP_001468551.1_	gp171
			P100	Phage-Genbank	virulent	Myoviridae	DQ004855	92101	92072	96.67	30	C	D	Genic	AAY53405.1	_	gp102
FSL_J1-208	S2	30	A118-like	Prophage	temperate	2387833	NC_003210	2387804	2387833	100	30	D	C	Genic	lmo2305	_NP_465829.1_	hypothetical protein
			A006-like	Prophage	temperate	2468741	NC_013768	2468712	2468741	100	30	D	C	Genic	LM5923_2454	_YP_003417657.1_	hypothetical protein
			A006-like	Prophage	temperate	2502010	NC_013766	2501981	2502010	100	30	D	C	Genic	LM5578_2503	_YP_003414612.1_	hypothetical protein
			A118-like	Prophage	temperate	2689635	NC_017537	2689607	2689635	100	29	D	C	Genic	LMM7_2672	_YP_005948735.1_	hypothetical protein
			A500-like	Prophage	temperate	2692669	NC_017529	2692641	2692669	100	29	D	C	Genic	lmo4a_2629	_YP_005927622.1_	phage protein
			A118-like	Prophage	temperate	2940552	NC_011660	2940580	2940552	100	29	C	D	Genic	LMHCC_2974	_YP_002351919.1_	gp59
FSL_J1-208	S6	30	B025-like	Prophage	temperate	1228736	NC_017537	1228765	1228736	93.33	30	C	D	Genic	LMM7_1254	_YP_005947317.1_	cytosine-specific methyltransferase
			B025-like	Prophage	temperate	1230780	NC_017529	1230809	1230780	93.33	30	C	D	Genic	lmo4a_1229	_YP_005926222.1_	cytosine-specific methyltransferase
			B025-like	Prophage	temperate	1425217	NC_011660	1425188	1425217	93.33	30	D	C	Genic	LMHCC_1402	_YP_002350361.1_	cytosine-specific methyltransferase
			A118-like	Prophage	temperate	2695353	NC_017537	2695324	2695353	93.33	30	D	C	Genic	LMM7_2688	_YP_005948751.1_	hypothetical protein
			A500-like	Prophage	temperate	2698387	NC_017529	2698358	2698387	93.33	30	D	C	Genic	lmo4a_2641	_YP_005927634.1_	cytosine-specific methyltransferase
			A118-like	Prophage	temperate	2934834	NC_011660	2934863	2934834	93.33	30	C	D	Genic	LMHCC_2958	_YP_002351903.1_	hypothetical protein
FSL_J1-208	S7	30	A500	Phage-Genbank	temperate	Siphoviridae	NC_009810	8701	8672	96.67	30	C	D	Genic	LiPA500_gp14	_YP_001468400.1_	gp14
			A500-like	Prophage	temperate	102038	NC_003212	102067	102038	96.67	30	C	D	Genic	lin0117	_NP_469462.1_	protein gp14
			A118-like	Prophage	temperate	2374844	NC_017545	2374815	2374844	96.67	30	D	C	Genic	LMOG_03132	_YP_005966278.1_	gp14
FSL_J1-208	S8	30	A006	Phage-Genbank	temperate	Siphoviridae	NC_009815	22853	22824	96.67	30	C	C	Genic	LiPA006_gp28	_YP_001468868.1_	gp28 putative integrase
			PSA-like	Prophage	temperate	1246748	NC_008555	1246777	1246748	100	30	C	C	Genic	lwe1247	_YP_849444.1_	hypothetical protein
FSL_J1-208	S10	30	NA	Prophage	temperate	682204	NC_013766	682175	682204	100	30	D	C	Genic	LM5578_0666	_YP_003412783.1_	integrase
			NA	Prophage	temperate	683452	NC_018591	683423	683452	100	30	D	C	Genic	LMOSLCC2482_0643	_YP_006692596.1_	integrase
FSL_J1-208	S11	30	A118	Phage-Genbank	temperate	Siphoviridae	NC_003216	11309	11280	100	30	C	D	Genic	A118p16	_NP_463477.1_	tmp
			A500	Phage-Genbank	temperate	Siphoviridae	NC_009810	11284	11255	96.67	30	C	D	Genic	LiPA500_gp16	_YP_001468402.1_	Tmp
			A500-like	Prophage	temperate	104621	NC_003212	104650	104621	100	30	C	D	Genic	lin0119	_NP_469464.1_	putative tape-measure
			A118-like	Prophage	temperate	2332679	NC_017544	2332652	2332679	96.43	28	D	C	Genic	LMRG_01545	_YP_005963404.1_	tail tape measure protein
			A118-like	Prophage	temperate	2372257	NC_017545	2372230	2372257	96.43	28	D	C	Genic	LMOG_03134	_YP_005966276.1_	tail tape measure protein
			A118-like	Prophage	temperate	2374359	NC_003210	2374332	2374359	96.43	28	D	C	Genic	lmo2287	_NP_465811.1_	tail tape measure protein
			A118-like	Prophage	temperate	2676448	NC_017537	2676419	2676448	100	30	D	C	Genic	LMM7_2653	_YP_005948716.1_	tail tape measure protein
			A500-like	Prophage	temperate	2679482	NC_017529	2679453	2679482	100	30	D	C	Genic	lmo4a_2610	_YP_005927603.1_	tail tape measure protein
			A118-like	Prophage	temperate	2953739	NC_011660	2953768	2953739	100	30	C	D	Genic	LMHCC_2993	_YP_002351938.1_	tail tape measure protein
