# Supplementary material for: A PNPase Dependent CRISPR System in Listeria
Source: PLoS Genet. 2014 Jan 9;10(1):e1004065. doi: 10.1371/journal.pgen.1004065 (PMC3886909; doi:10.1371/journal.pgen.1004065)
Supplement: Table S6 — Description of the unique spacers of CRISPR RliB targeting phage and prophages regions (provided as an Excel table). (XLSX) [file pgen.1004065.s012.xlsx]

## Sheet: Feuil1
Supplementary Table 6. Description of the unique spacers of CRISPR RliB targeting phage and prophages regions
		perfect match with a prophage
		perfect match with a genbank phage
		Total_spacers with taget		13
		Intergenic target		3
		antisens target		9
		sens target		2
RliB	spacer number	spacer size	Phage name	Phage/Prophage	Lifestyle	Family	Genome NC number	Start of the match	End of the match	Identity % of tje match	Size of the match	Spacer Orientation	Target Orientation	Type of Target	ID of the Target	ID of the Target	Target description
Finland 1998	S1-RliB	35	P70	Phage-Genbank	virulent	Siphoviridae	NC_018831	50140	50172	96.97	33	D	NA	Intergenic
Finland 1998	S3-RliB n°16	35	B025	Phage-Genbank	temperate	Siphoviridae	NC_009812	5045	5078	97.06	34	D	NA	Intergenic
			B025-like	Prophage	temperate		NC_013766	1319047	1319081	100	35	D	D	Genic	LM5578_1355	_YP_003413467.1_	hypothetical protein
			B025-like	Prophage	temperate		NC_013768	1285751	1285785	100	35	D	D	Genic	LM5578_2483	_YP_003414592.1_	phage minor structural protein
			B025-like	Prophage	temperate		NC_017546	1270216	1270249	97.06	34	D	NA	Intergenic
			B025-like	Prophage	temperate		NC_018592	1250517	1250551	100	35	D	D	Genic	LMOSLCC5850_1272	_YP_006696099.1_	hypothetical protein
			B025-like	Prophage	temperate		NC_018589	1269855	1269889	100	35	D	D	Genic	LMOSLCC2479_1277	_YP_006687540.1_	hypothetical protein
			B025-like	Prophage	temperate		NC_018588	1270197	1270231	100	35	D	D	Genic	LMOSLCC2372_1278	_YP_006684605.1_	hypothetical protein
			B025-like	Prophage	temperate		NC_018586	1255339	1255373	100	35	D	D	Genic	LMOSLCC2540_1259	_YP_006678802.1_	hypothetical protein
Finland 1998	S5-RliB n°4	35	B054	Phage-Genbank	temperate	Myoviridae	NC_009813	10139	10173	94.29	35	D	D	Genic	LiPB054_gp14	_YP_001468718.1_	gp14 structural protein
			B054-like	Prophage	temperate		NC_003212	1729880	1729846	94.29	35	C	C	Genic	lin1720	_NP_471056.1_	weakly similar to hypothetical protein of bacteriophage Felix 01 ..
Finland 1998	S7-RliB n°7	35	B025	Phage-Genbank	temperate	Siphoviridae	NC_009812	23381	23415	94.29	35	D	D	Genic	LiPB025_gp31	_YP_001468670.1_	gp31
			A118-like	Prophage	temperate		NC_003210	2361290	2361256	97.14	35	C	NA	Intergenic
			A006-like	Prophage	temperate		NC_013766	2478442	2478408	91.43	35	C	D	Genic	LM5578_2474	_YP_003414583.1_	hypothetical protein
			A006-like	Prophage	temperate		NC_013768	2445173	2445139	91.43	35	C	D	Genic	LM5923_2425	_YP_003417628.1_	hypothetical protein
			A118-like	Prophage	temperate		NC_018593	2574117	2574083	94.29	35	C	NA	Intergenic
			B025-like	Prophage	temperate		NC_018586	1272740	1272774	94.29	35	D	NA	Intergenic
Finland 1998	S8-RliB n°10	36	B025	Phage-Genbank	temperate	Siphoviridae	NC_009812	3896	3931	100	36	D	NA	Intergenic
			B025-like	Prophage	temperate		NC_011660	1408197	1408162	100	36	C	NA	Intergenic
			B025-like	Prophage	temperate		NC_013766	1317899	1317934	97.22	36	D	NA	Intergenic
			B025-like	Prophage	temperate		NC_013768	1284603	1284638	97.22	36	D	NA	Intergenic
			B025-like	Prophage	temperate		NC_017546	1269067	1269102	100	36	D	NA	Intergenic
			B025-like	Prophage	temperate		NC_017537	1245756	1245791	100	36	D	NA	Intergenic
			B025-like	Prophage	temperate		NC_017529	1247797	1247832	100	36	D	NA	Intergenic
			B025-like	Prophage	temperate		NC_018592	1249369	1249404	97.22	36	D	NA	Intergenic
			B025-like	Prophage	temperate		NC_018589	1268707	1268742	97.22	36	D	NA	Intergenic
			B025-like	Prophage	temperate		NC_018588	1269049	1269084	97.22	36	D	NA	Intergenic
			B025-like	Prophage	temperate		NC_018586	1254191	1254226	100	36	D	NA	Intergenic
Finland 1998	S9-RliB n°9	35	A006	Phage-Genbank	temperate	Siphoviridae	NC_009815	15746	15712	100	35	C	D	Genic	LiPA006_gp17	_YP_001468857.1_	gp17
			A006-like	Prophage	temperate		NC_013766	2485121	2485155	100	35	D	C	Genic	LM5578_2483	_YP_003414592.1_	phage minor structural protein
			A006-like	Prophage	temperate		NC_013768	2451852	2451886	100	35	D	C	Genic	LM5923_2434	_YP_003417637.1_	phage minor structural protein
			A006-like	Prophage	temperate		NC_017545	2687653	2687687	100	35	D	C	Genic	LMOG_02986	_YP_005966596.1_	phage minor structural protein
SLCC2376	S5-RliB n°27	35	PSA	Phage-Genbank	temperate		NC_003291	15018	14987	100	32	C	D	Genic	2389p16	_NP_510997.1_	Gp16
SLCC2376	S6-RliB n°26	34	A500	Phage-Genbank	temperate		NC_009810	19341	19308	97.06	34	C	D	Genic	LiPA500_gp22	_YP_001468408.1_	gp22
			A500-like	Prophage	temperate		NC_003212	112707	112674	97.06	34	C	NA	Intergenic
SLCC2376	S8-RliB n°24	36	B054	Phage-Genbank	temperate	Myoviridae	NC_009813	9204	9170	97.14	35	C	D	Genic	LiPB054_gp11	_YP_001468715.1_	gp11
			B054-like	Prophage	temperate		NC_003212	1730815	1730849	97.14	35	D	C	Genic	lin1722	_NP_471058.1_	hypothetical protein
SLCC7179	S1-RliB	37	B025	Phage-Genbank	temperate	Siphoviridae	NC_009812	30741	30705	94.59	37	C	D	Genic	LiPB025_gp45	_YP_001468684.1_	gp45
			B025-like	Prophage	temperate		NC_018589	1251176	1251140	100	37	C	D	Genic	LMOSLCC2479_1251	_YP_006687514.1_	hypothetical protein
			B025-like	Prophage	temperate		NC_018588	1251518	1251482	100	37	C	D	Genic	LMOSLCC2372_1252	_YP_006684579.1_	hypothetical protein
L99	S4-RliB n°20	37	A118-like	Prophage	temperate		NC_017545	2391092	2391128	97.30	37	D	C	Genic	LMOG_03104	_YP_005966307.1_	gp49
			A118-like	Prophage	temperate		NC_018593	2603889	2603925	94.59	37	D	C	Genic	LMOSLCC7179_2544	_YP_006700237.1_	hypothetical protein
EGD-e	S4-RliB n°6	37	P70	Phage-Genbank	virulente	Siphoviridae	NC_018831	54428	54395	94.12	34	C	D	Genic	P70_0080	_YP_006905945.1_	gp80 hypothetical protein
FSLN3-165	S1-RliB	37	B025	Phage-Genbank	temperate	Siphoviridae	NC_009812	8587	8553	91.43	35	C	D	Genic	LiPB025_gp14	_YP_001468653.1_	putative control of length of phage tail in morphogenesis
			B025-like	Prophage	temperate		NC_013766	1322589	1322553	100	37	C	D	Genic	LM5578_1364	_YP_003413476.1_	hypothetical protein
			B025-like	Prophage	temperate		NC_013768	1289293	1289257	100	37	C	D	Genic	LM5923_1317	_YP_003416521.1_	hypothetical protein
			B025-like	Prophage	temperate		NC_018592	1254059	1254023	97.30	37	C	D	Genic	LMOSLCC5850_1281	_YP_006696108.1_	phage tail tape measure protein
