# Supplementary material for: A PNPase Dependent CRISPR System in Listeria
Source: PLoS Genet. 2014 Jan 9;10(1):e1004065. doi: 10.1371/journal.pgen.1004065 (PMC3886909; doi:10.1371/journal.pgen.1004065)
Supplement: Table S7 — Self-targeting spacers (provided as an Excel table). (XLSX) [file pgen.1004065.s013.xlsx]

## Sheet: Table-S4
Supplementary Table S7. Self-targeting spacers
Genome	Spacer	Total number of spacer in the array	Integrity of the repeat at both sides of spacer	Presence of cas gene	Protospacer description	Prophage	PAM
L.monocytogenes_HCC23	S11-CRISPR-I	27	perfect	Yes	DNA polymerase	Unknown	CTT
L.monocytogenes_M7	S11-CRISPR-I	27	perfect	Yes	DNA polymerase	Unknown	CTT
L.monocytogenes_L99	S11-CRISPR-I	27	perfect	Yes	DNA polymerase	Unknown	CTT
L.monocytogenes_M7	S3-CRISPR-I	27	perfect	Yes	Hypothetical protein	Unknown	CCA
L.monocytogenes_L99	S3-CRISPR-I	27	perfect	Yes	Hypothetical protein	Unknown	CCA
L.monocytogenes_08-5578	S1-RliB/CRISPR	9	perfect	No	Intergenic	B025-like	CCA
L.monocytogenes_08-5923	S7-RliB/CRISPR	9	perfect	No	Intergenic	A006-like	CCA
L.monocytogenes_J0161	S25-CRISPR-I	31	1 mismatch	Yes	gp10	A118/A500-like	CCA
L.monocytogenes_J0161	S4-CRISPR-II	19	perfect	Yes	gp11	A118/A500-like	CGG
L.monocytogenes_SLCC2482	S4-CRISPR-II	9	perfect	Yes	Minor structural protein	Unknown	CGG
